# Supplementary material for: 2-(5,7-Dimeth­oxy-4-oxo-4H-chromen-2-yl)phenyl 4-toluene­sulfonate
Source: Acta Crystallogr Sect E Struct Rep Online. 2008 Jul 23;64(Pt 8):o1576. doi: 10.1107/S1600536808022654 (PMC2962194; doi:10.1107/S1600536808022654)
Supplement: Supplementary file 1 [file e-64-o1576-sup1.cif]

##############################################################################
###                                                                        ###
###        Electronic paper (Acta Crystallographica Section E)             ###
###                                                                        ###
##############################################################################
#                                                                            #
# This CIF contains the data in a paper accepted for publication in Acta     #
# Crystallographica Section E. It conforms to the requirements of Notes      #
# for Authors for Section E, and has been peer reviewed under the auspices   #
# of the IUCr Commission on Journals.                                        #
#                                                                            #
# Full details of the Crystallographic Information File format               #
# are given in the paper "The Crystallographic Information File (CIF):       #
# a New Standard Archive File for Crystallography" by S. R. Hall, F. H.      #
# Allen and I. D. Brown [Acta Cryst. (1991), A47, 655-685].                  #
#                                                                            #
# The current version of the core CIF dictionary is obtainable from          #
# ftp://ftp.iucr.org/pub/cif_core.dic. The current version number is 2.4.    #
#                                                                            #
# Software is freely available for graphical display of the structure(s) in  #
# this CIF.  For information consult the CIF home page http://www.iucr.org/  #
# cif/home.html                                                              #
#                                                                            #
# This file may be used for bona fide research purposes within the           #
# scientific community so long as proper attribution is given to the journal # 
# article from which it was obtained.                                        #
#                                                                            #
##############################################################################
                                             
data_I
_audit_creation_method     SHELXL-97
_chemical_name_systematic
;
2-(5,7-Dimethoxy-4-oxo-4H-chromen-2-yl)phenyl 4-toluenesulfonate
;
_chemical_name_common     '5,7-Dimethoxy-2'-flavonyl 4-toluenesulfonate'
_chemical_formula_moiety     'C24 H20 O7 S'
_chemical_formula_sum     'C24 H20 O7 S'
_chemical_formula_iupac     'C24 H20 O7 S'
_chemical_formula_weight     452.46
_chemical_melting_point     ?
_symmetry_cell_setting     Monoclinic
_symmetry_space_group_name_H-M     'P 21/c'
_symmetry_space_group_name_Hall     '-P 2ybc'
loop_
    _symmetry_equiv_pos_as_xyz
    'x, y, z'
    '-x, y+1/2, -z+1/2'
    '-x, -y, -z'
    'x, -y-1/2, z-1/2'
_cell_length_a     7.373(2)
_cell_length_b     21.011(6)
_cell_length_c     13.969(4)
_cell_angle_alpha     90.00
_cell_angle_beta     98.972(5)
_cell_angle_gamma     90.00
_cell_volume     2137.6(10)
_cell_formula_units_Z     4
_cell_measurement_reflns_used     5023
_cell_measurement_theta_min     1.7
_cell_measurement_theta_max     28.0
_cell_measurement_temperature     295(2)
_exptl_crystal_description     block
_exptl_crystal_colour     colourless
_exptl_crystal_size_max     0.22
_exptl_crystal_size_mid     0.18
_exptl_crystal_size_min     0.16
_exptl_crystal_density_diffrn     1.406
_exptl_crystal_density_meas     ?
_exptl_crystal_density_method     'not measured'
_exptl_crystal_F_000     944
_exptl_absorpt_coefficient_mu     0.196
_exptl_absorpt_correction_type     multi-scan
_exptl_absorpt_process_details     '(<i>SADABS</i>; Sheldrick, 1996)'
_exptl_absorpt_correction_T_min     0.9581
_exptl_absorpt_correction_T_max     0.9693
_exptl_special_details
;
;
_diffrn_ambient_temperature     295(2)
_diffrn_radiation_type     MoK\a
_diffrn_radiation_wavelength     0.71073
_diffrn_radiation_source     'fine-focus sealed tube'
_diffrn_radiation_monochromator     graphite
_diffrn_measurement_device_type     'Bruker Kappa APEXII'
_diffrn_measurement_method     '\w and \f'
_diffrn_detector_area_resol_mean     ?
_diffrn_reflns_number     24478
_diffrn_reflns_av_R_equivalents     0.0268
_diffrn_reflns_av_sigmaI/netI     0.0227
_diffrn_reflns_theta_min     1.77
_diffrn_reflns_theta_max     28.03
_diffrn_reflns_theta_full     25.00
_diffrn_measured_fraction_theta_max     0.982
_diffrn_measured_fraction_theta_full     1.000
_diffrn_reflns_limit_h_min     -9
_diffrn_reflns_limit_h_max     9
_diffrn_reflns_limit_k_min     -27
_diffrn_reflns_limit_k_max     27
_diffrn_reflns_limit_l_min     -17
_diffrn_reflns_limit_l_max     18
_diffrn_standards_number     0
_diffrn_standards_interval_count     ?
_diffrn_standards_interval_time     0
_diffrn_standards_decay_%     ?
_refine_special_details
;
;
_reflns_number_total     5093
_reflns_number_gt     3932
_reflns_threshold_expression     I>2\s(I)
_refine_ls_structure_factor_coef     Fsqd
_refine_ls_matrix_type     full
_refine_ls_R_factor_all     0.0684
_refine_ls_R_factor_gt     0.0498
_refine_ls_wR_factor_gt     0.1152
_refine_ls_wR_factor_ref     0.1256
_refine_ls_goodness_of_fit_ref     1.051
_refine_ls_restrained_S_all     1.051
_refine_ls_number_reflns     5093
_refine_ls_number_parameters     292
_refine_ls_number_restraints     1
_refine_ls_hydrogen_treatment     constr
_refine_ls_weighting_scheme     calc
_refine_ls_weighting_details
         'calc w=1/[\s^2^(Fo^2^)+(0.0523P)^2^+0.7841P] where P=(Fo^2^+2Fc^2^)/3'
_atom_sites_solution_hydrogens     geom
_atom_sites_solution_primary     direct
_atom_sites_solution_secondary     difmap
_refine_ls_shift/su_max     0.000
_refine_ls_shift/su_mean     0.000
_refine_diff_density_max     0.268
_refine_diff_density_min     -0.382
_refine_ls_extinction_method     none
_refine_ls_extinction_coef     ?
loop_
    _atom_type_symbol
    _atom_type_description
    _atom_type_scat_dispersion_real
    _atom_type_scat_dispersion_imag
    _atom_type_scat_source
    'C' 'C' 0.0033 0.0016
                         'International Tables Vol C Tables 4.2.6.8 and 6.1.1.4'
    'H' 'H' 0.0000 0.0000
                         'International Tables Vol C Tables 4.2.6.8 and 6.1.1.4'
    'O' 'O' 0.0106 0.0060
                         'International Tables Vol C Tables 4.2.6.8 and 6.1.1.4'
    'S' 'S' 0.1246 0.1234
                         'International Tables Vol C Tables 4.2.6.8 and 6.1.1.4'
_computing_data_collection     'APEX2 (Bruker, 2004)'
_computing_cell_refinement     'APEX2 (Bruker, 2004)'
_computing_data_reduction     'APEX2 (Bruker, 2004)'
_computing_structure_solution     'SHELXS97 (Sheldrick, 2008)'
_computing_structure_refinement     'SHELXL97 (Sheldrick, 2008)'
_computing_molecular_graphics     'PLATON (Spek, 2003)'
_computing_publication_material     'SHELXL97 (Sheldrick, 2008)'
loop_
    _atom_site_type_symbol
    _atom_site_label
    _atom_site_fract_x
    _atom_site_fract_y
    _atom_site_fract_z
    _atom_site_U_iso_or_equiv
    _atom_site_adp_type
    _atom_site_calc_flag
    _atom_site_refinement_flags
    _atom_site_occupancy
    _atom_site_disorder_assembly
    _atom_site_disorder_group
    S S1 0.08488(8) 0.62413(2) 0.64071(4) 0.05905(18) Uani d . 1 . .
    O O1 0.0797(3) 0.61918(9) 0.74090(14) 0.0966(7) Uani d . 1 . .
    O O2 -0.0424(2) 0.58983(7) 0.57276(15) 0.0778(5) Uani d . 1 . .
    O O3 0.28958(18) 0.59915(6) 0.63318(9) 0.0471(3) Uani d . 1 . .
    O O4 0.53667(17) 0.74321(5) 0.50458(8) 0.0405(3) Uani d . 1 . .
    O O5 0.7115(2) 0.75407(7) 0.79509(10) 0.0666(4) Uani d . 1 . .
    O O6 0.6757(3) 0.95793(6) 0.44864(11) 0.0699(5) Uani d . 1 . .
    O O7 0.8015(2) 0.87641(7) 0.76660(9) 0.0541(4) Uani d . 1 . .
    C C1 0.0892(3) 0.70374(9) 0.60523(15) 0.0476(5) Uani d . 1 . .
    C C2 0.1605(3) 0.74935(10) 0.67212(18) 0.0602(5) Uani d . 1 . .
    H H2 0.1973 0.7387 0.7368 0.072 Uiso calc R 1 . .
    C C3 0.1758(3) 0.81123(10) 0.6404(2) 0.0666(6) Uani d U 1 . .
    H H3 0.2228 0.8423 0.6848 0.080 Uiso calc R 1 . .
    C C4 0.1234(3) 0.82809(10) 0.5447(2) 0.0651(6) Uani d U 1 . .
    C C5 0.0488(3) 0.78228(11) 0.48044(18) 0.0630(6) Uani d . 1 . .
    H H5 0.0092 0.7933 0.4161 0.076 Uiso calc R 1 . .
    C C6 0.0313(3) 0.71989(10) 0.50952(16) 0.0556(5) Uani d . 1 . .
    H H6 -0.0188 0.6892 0.4651 0.067 Uiso calc R 1 . .
    C C7 0.1486(4) 0.89585(12) 0.5117(3) 0.0992(11) Uani d . 1 . .
    H H7A 0.1668 0.8957 0.4451 0.149 Uiso calc R 1 . .
    H H7B 0.2537 0.9144 0.5510 0.149 Uiso calc R 1 . .
    H H7C 0.0412 0.9203 0.5180 0.149 Uiso calc R 1 . .
    C C8 0.3393(2) 0.59138(7) 0.54037(12) 0.0373(4) Uani d . 1 . .
    C C9 0.2781(2) 0.53817(8) 0.48695(14) 0.0430(4) Uani d . 1 . .
    H H9 0.2039 0.5085 0.5116 0.052 Uiso calc R 1 . .
    C C10 0.3279(3) 0.52929(9) 0.39678(14) 0.0462(4) Uani d . 1 . .
    H H10 0.2886 0.4933 0.3606 0.055 Uiso calc R 1 . .
    C C11 0.4361(3) 0.57390(9) 0.36046(14) 0.0468(4) Uani d . 1 . .
    H H11 0.4669 0.5684 0.2989 0.056 Uiso calc R 1 . .
    C C12 0.4992(3) 0.62672(8) 0.41444(13) 0.0427(4) Uani d . 1 . .
    H H12 0.5727 0.6563 0.3890 0.051 Uiso calc R 1 . .
    C C13 0.4541(2) 0.63623(8) 0.50660(12) 0.0363(4) Uani d . 1 . .
    C C14 0.5303(2) 0.69218(7) 0.56371(12) 0.0355(4) Uani d . 1 . .
    C C15 0.6059(2) 0.79985(7) 0.54323(12) 0.0355(4) Uani d . 1 . .
    C C16 0.6061(3) 0.84733(8) 0.47443(13) 0.0431(4) Uani d . 1 . .
    H H16 0.5662 0.8395 0.4090 0.052 Uiso calc R 1 . .
    C C17 0.6678(3) 0.90651(8) 0.50682(14) 0.0464(4) Uani d . 1 . .
    C C18 0.7306(3) 0.91772(9) 0.60496(14) 0.0463(4) Uani d . 1 . .
    H H18 0.7697 0.9583 0.6255 0.056 Uiso calc R 1 . .
    C C19 0.7350(2) 0.86942(8) 0.67109(13) 0.0399(4) Uani d . 1 . .
    C C20 0.6689(2) 0.80742(8) 0.64181(12) 0.0352(4) Uani d . 1 . .
    C C21 0.6642(3) 0.75290(8) 0.70711(13) 0.0416(4) Uani d . 1 . .
    C C22 0.5923(3) 0.69490(8) 0.65831(13) 0.0425(4) Uani d . 1 . .
    H H22 0.5895 0.6581 0.6949 0.051 Uiso calc R 1 . .
    C C23 0.6289(5) 0.94826(13) 0.34712(18) 0.1037(12) Uani d . 1 . .
    H H23A 0.7102 0.9173 0.3263 0.156 Uiso calc R 1 . .
    H H23B 0.6402 0.9877 0.3139 0.156 Uiso calc R 1 . .
    H H23C 0.5047 0.9332 0.3326 0.156 Uiso calc R 1 . .
    C C24 0.8834(4) 0.93587(12) 0.79739(17) 0.0718(7) Uani d . 1 . .
    H H24A 0.9837 0.9443 0.7628 0.108 Uiso calc R 1 . .
    H H24B 0.9282 0.9343 0.8657 0.108 Uiso calc R 1 . .
    H H24C 0.7936 0.9691 0.7844 0.108 Uiso calc R 1 . .
loop_
    _atom_site_aniso_label
    _atom_site_aniso_U_11
    _atom_site_aniso_U_22
    _atom_site_aniso_U_33
    _atom_site_aniso_U_12
    _atom_site_aniso_U_13
    _atom_site_aniso_U_23
    S1 0.0666(3) 0.0429(3) 0.0766(4) -0.0102(2) 0.0393(3) -0.0010(2)
    O1 0.1372(18) 0.0811(12) 0.0899(13) 0.0014(12) 0.0750(13) 0.0146(10)
    O2 0.0545(9) 0.0495(9) 0.1352(16) -0.0205(7) 0.0327(9) -0.0202(9)
    O3 0.0596(8) 0.0376(7) 0.0469(7) -0.0034(6) 0.0164(6) 0.0059(5)
    O4 0.0558(8) 0.0302(6) 0.0347(6) -0.0089(5) 0.0051(5) -0.0008(5)
    O5 0.1040(13) 0.0593(9) 0.0336(7) -0.0095(8) 0.0011(7) -0.0001(6)
    O6 0.1180(14) 0.0340(7) 0.0570(9) -0.0143(8) 0.0117(9) 0.0049(6)
    O7 0.0637(9) 0.0567(8) 0.0416(7) -0.0160(7) 0.0071(6) -0.0158(6)
    C1 0.0453(10) 0.0370(9) 0.0641(13) -0.0033(8) 0.0197(9) -0.0086(8)
    C2 0.0599(13) 0.0533(12) 0.0673(14) 0.0019(10) 0.0098(10) -0.0162(10)
    C3 0.0526(12) 0.0453(12) 0.1012(14) -0.0042(9) 0.0095(12) -0.0269(11)
    C4 0.0437(11) 0.0445(11) 0.1110(15) 0.0029(9) 0.0248(11) 0.0005(12)
    C5 0.0588(13) 0.0569(13) 0.0756(15) 0.0076(10) 0.0176(11) 0.0057(11)
    C6 0.0522(12) 0.0483(11) 0.0675(14) -0.0034(9) 0.0130(10) -0.0119(10)
    C7 0.0805(18) 0.0483(14) 0.179(3) 0.0009(13) 0.054(2) 0.0132(17)
    C8 0.0411(9) 0.0301(8) 0.0408(9) 0.0028(7) 0.0066(7) 0.0045(7)
    C9 0.0416(9) 0.0295(8) 0.0569(11) -0.0021(7) 0.0046(8) 0.0035(7)
    C10 0.0445(10) 0.0349(9) 0.0569(11) -0.0015(7) 0.0004(8) -0.0103(8)
    C11 0.0493(11) 0.0479(10) 0.0434(10) -0.0011(8) 0.0081(8) -0.0098(8)
    C12 0.0464(10) 0.0375(9) 0.0457(10) -0.0055(7) 0.0113(8) -0.0018(7)
    C13 0.0381(9) 0.0298(8) 0.0407(9) -0.0002(6) 0.0051(7) -0.0001(7)
    C14 0.0385(9) 0.0307(8) 0.0384(9) -0.0018(6) 0.0099(7) 0.0018(6)
    C15 0.0384(9) 0.0303(8) 0.0388(9) -0.0031(6) 0.0090(7) -0.0047(7)
    C16 0.0567(11) 0.0361(9) 0.0360(9) -0.0053(8) 0.0055(8) -0.0011(7)
    C17 0.0577(11) 0.0334(9) 0.0497(11) -0.0048(8) 0.0134(9) 0.0008(8)
    C18 0.0532(11) 0.0342(9) 0.0538(11) -0.0094(8) 0.0152(9) -0.0120(8)
    C19 0.0378(9) 0.0427(9) 0.0409(9) -0.0039(7) 0.0115(7) -0.0106(7)
    C20 0.0348(8) 0.0369(8) 0.0352(8) -0.0023(6) 0.0094(6) -0.0047(7)
    C21 0.0455(10) 0.0437(10) 0.0359(9) -0.0012(8) 0.0073(7) -0.0010(7)
    C22 0.0511(10) 0.0357(9) 0.0409(10) -0.0031(7) 0.0080(8) 0.0048(7)
    C23 0.196(4) 0.0525(14) 0.0567(15) -0.0225(18) 0.0020(18) 0.0179(12)
    C24 0.0765(16) 0.0766(16) 0.0605(14) -0.0301(13) 0.0054(12) -0.0266(12)
_geom_special_details
;
;
loop_
    _geom_bond_atom_site_label_1
    _geom_bond_atom_site_label_2
    _geom_bond_site_symmetry_2
    _geom_bond_distance
    _geom_bond_publ_flag
    S1 O1 . 1.4099(19) ?
    S1 O2 . 1.4226(18) ?
    S1 O3 . 1.6168(15) ?
    S1 C1 . 1.746(2) ?
    O3 C8 . 1.411(2) ?
    O4 C14 . 1.3588(19) ?
    O4 C15 . 1.3720(19) ?
    O5 C21 . 1.224(2) ?
    O6 C17 . 1.359(2) ?
    O6 C23 . 1.421(3) ?
    O7 C19 . 1.356(2) ?
    O7 C24 . 1.425(2) ?
    C1 C6 . 1.381(3) ?
    C1 C2 . 1.384(3) ?
    C2 C3 . 1.384(3) ?
    C2 H2 . 0.9300 ?
    C3 C4 . 1.378(4) ?
    C3 H3 . 0.9300 ?
    C4 C5 . 1.372(3) ?
    C4 C7 . 1.517(3) ?
    C5 C6 . 1.384(3) ?
    C5 H5 . 0.9300 ?
    C6 H6 . 0.9300 ?
    C7 H7A . 0.9600 ?
    C7 H7B . 0.9600 ?
    C7 H7C . 0.9600 ?
    C8 C9 . 1.380(2) ?
    C8 C13 . 1.397(2) ?
    C9 C10 . 1.379(3) ?
    C9 H9 . 0.9300 ?
    C10 C11 . 1.378(3) ?
    C10 H10 . 0.9300 ?
    C11 C12 . 1.381(3) ?
    C11 H11 . 0.9300 ?
    C12 C13 . 1.394(2) ?
    C12 H12 . 0.9300 ?
    C13 C14 . 1.481(2) ?
    C14 C22 . 1.331(2) ?
    C15 C16 . 1.385(2) ?
    C15 C20 . 1.392(2) ?
    C16 C17 . 1.376(2) ?
    C16 H16 . 0.9300 ?
    C17 C18 . 1.397(3) ?
    C18 C19 . 1.369(3) ?
    C18 H18 . 0.9300 ?
    C19 C20 . 1.428(2) ?
    C20 C21 . 1.468(2) ?
    C21 C22 . 1.455(2) ?
    C22 H22 . 0.9300 ?
    C23 H23A . 0.9600 ?
    C23 H23B . 0.9600 ?
    C23 H23C . 0.9600 ?
    C24 H24A . 0.9600 ?
    C24 H24B . 0.9600 ?
    C24 H24C . 0.9600 ?
loop_
    _geom_angle_atom_site_label_1
    _geom_angle_atom_site_label_2
    _geom_angle_atom_site_label_3
    _geom_angle_site_symmetry_1
    _geom_angle_site_symmetry_3
    _geom_angle
    _geom_angle_publ_flag
    O1 S1 O2 . . 120.53(12) ?
    O1 S1 O3 . . 102.15(11) ?
    O2 S1 O3 . . 108.53(9) ?
    O1 S1 C1 . . 110.91(11) ?
    O2 S1 C1 . . 109.59(11) ?
    O3 S1 C1 . . 103.52(8) ?
    C8 O3 S1 . . 118.44(11) ?
    C14 O4 C15 . . 119.42(13) ?
    C17 O6 C23 . . 117.19(16) ?
    C19 O7 C24 . . 117.60(16) ?
    C6 C1 C2 . . 120.7(2) ?
    C6 C1 S1 . . 119.57(15) ?
    C2 C1 S1 . . 119.57(17) ?
    C1 C2 C3 . . 118.4(2) ?
    C1 C2 H2 . . 120.8 ?
    C3 C2 H2 . . 120.8 ?
    C4 C3 C2 . . 121.8(2) ?
    C4 C3 H3 . . 119.1 ?
    C2 C3 H3 . . 119.1 ?
    C5 C4 C3 . . 118.5(2) ?
    C5 C4 C7 . . 121.0(3) ?
    C3 C4 C7 . . 120.5(3) ?
    C4 C5 C6 . . 121.2(2) ?
    C4 C5 H5 . . 119.4 ?
    C6 C5 H5 . . 119.4 ?
    C1 C6 C5 . . 119.2(2) ?
    C1 C6 H6 . . 120.4 ?
    C5 C6 H6 . . 120.4 ?
    C4 C7 H7A . . 109.5 ?
    C4 C7 H7B . . 109.5 ?
    H7A C7 H7B . . 109.5 ?
    C4 C7 H7C . . 109.5 ?
    H7A C7 H7C . . 109.5 ?
    H7B C7 H7C . . 109.5 ?
    C9 C8 C13 . . 121.86(16) ?
    C9 C8 O3 . . 118.74(15) ?
    C13 C8 O3 . . 119.35(14) ?
    C10 C9 C8 . . 119.51(16) ?
    C10 C9 H9 . . 120.2 ?
    C8 C9 H9 . . 120.2 ?
    C11 C10 C9 . . 119.76(16) ?
    C11 C10 H10 . . 120.1 ?
    C9 C10 H10 . . 120.1 ?
    C10 C11 C12 . . 120.73(17) ?
    C10 C11 H11 . . 119.6 ?
    C12 C11 H11 . . 119.6 ?
    C11 C12 C13 . . 120.71(16) ?
    C11 C12 H12 . . 119.6 ?
    C13 C12 H12 . . 119.6 ?
    C12 C13 C8 . . 117.38(15) ?
    C12 C13 C14 . . 119.07(15) ?
    C8 C13 C14 . . 123.54(15) ?
    C22 C14 O4 . . 122.06(15) ?
    C22 C14 C13 . . 127.71(15) ?
    O4 C14 C13 . . 110.19(14) ?
    O4 C15 C16 . . 113.08(14) ?
    O4 C15 C20 . . 122.33(14) ?
    C16 C15 C20 . . 124.59(15) ?
    C17 C16 C15 . . 117.29(16) ?
    C17 C16 H16 . . 121.4 ?
    C15 C16 H16 . . 121.4 ?
    O6 C17 C16 . . 124.38(17) ?
    O6 C17 C18 . . 114.47(16) ?
    C16 C17 C18 . . 121.14(17) ?
    C19 C18 C17 . . 120.43(16) ?
    C19 C18 H18 . . 119.8 ?
    C17 C18 H18 . . 119.8 ?
    O7 C19 C18 . . 123.41(16) ?
    O7 C19 C20 . . 115.82(16) ?
    C18 C19 C20 . . 120.77(16) ?
    C15 C20 C19 . . 115.71(15) ?
    C15 C20 C21 . . 119.27(15) ?
    C19 C20 C21 . . 125.01(15) ?
    O5 C21 C22 . . 120.86(17) ?
    O5 C21 C20 . . 125.27(17) ?
    C22 C21 C20 . . 113.86(15) ?
    C14 C22 C21 . . 123.01(16) ?
    C14 C22 H22 . . 118.5 ?
    C21 C22 H22 . . 118.5 ?
    O6 C23 H23A . . 109.5 ?
    O6 C23 H23B . . 109.5 ?
    H23A C23 H23B . . 109.5 ?
    O6 C23 H23C . . 109.5 ?
    H23A C23 H23C . . 109.5 ?
    H23B C23 H23C . . 109.5 ?
    O7 C24 H24A . . 109.5 ?
    O7 C24 H24B . . 109.5 ?
    H24A C24 H24B . . 109.5 ?
    O7 C24 H24C . . 109.5 ?
    H24A C24 H24C . . 109.5 ?
    H24B C24 H24C . . 109.5 ?
loop_
    _geom_torsion_atom_site_label_1
    _geom_torsion_atom_site_label_2
    _geom_torsion_atom_site_label_3
    _geom_torsion_atom_site_label_4
    _geom_torsion_site_symmetry_1
    _geom_torsion_site_symmetry_2
    _geom_torsion_site_symmetry_3
    _geom_torsion_site_symmetry_4
    _geom_torsion
    _geom_torsion_publ_flag
    O1 S1 O3 C8 . . . . 173.84(13) ?
    O2 S1 O3 C8 . . . . 45.51(14) ?
    C1 S1 O3 C8 . . . . -70.87(13) ?
    O1 S1 C1 C6 . . . . -157.58(18) ?
    O2 S1 C1 C6 . . . . -22.09(19) ?
    O3 S1 C1 C6 . . . . 93.54(17) ?
    O1 S1 C1 C2 . . . . 26.1(2) ?
    O2 S1 C1 C2 . . . . 161.64(16) ?
    O3 S1 C1 C2 . . . . -82.74(17) ?
    C6 C1 C2 C3 . . . . -1.3(3) ?
    S1 C1 C2 C3 . . . . 174.95(16) ?
    C1 C2 C3 C4 . . . . -0.4(3) ?
    C2 C3 C4 C5 . . . . 2.1(3) ?
    C2 C3 C4 C7 . . . . -177.7(2) ?
    C3 C4 C5 C6 . . . . -2.1(3) ?
    C7 C4 C5 C6 . . . . 177.7(2) ?
    C2 C1 C6 C5 . . . . 1.3(3) ?
    S1 C1 C6 C5 . . . . -174.92(16) ?
    C4 C5 C6 C1 . . . . 0.4(3) ?
    S1 O3 C8 C9 . . . . -77.99(17) ?
    S1 O3 C8 C13 . . . . 104.39(16) ?
    C13 C8 C9 C10 . . . . -1.4(3) ?
    O3 C8 C9 C10 . . . . -178.93(15) ?
    C8 C9 C10 C11 . . . . -0.8(3) ?
    C9 C10 C11 C12 . . . . 1.7(3) ?
    C10 C11 C12 C13 . . . . -0.4(3) ?
    C11 C12 C13 C8 . . . . -1.7(3) ?
    C11 C12 C13 C14 . . . . 177.69(16) ?
    C9 C8 C13 C12 . . . . 2.6(3) ?
    O3 C8 C13 C12 . . . . -179.87(15) ?
    C9 C8 C13 C14 . . . . -176.78(16) ?
    O3 C8 C13 C14 . . . . 0.8(2) ?
    C15 O4 C14 C22 . . . . -1.2(2) ?
    C15 O4 C14 C13 . . . . -179.02(13) ?
    C12 C13 C14 C22 . . . . -140.30(19) ?
    C8 C13 C14 C22 . . . . 39.1(3) ?
    C12 C13 C14 O4 . . . . 37.4(2) ?
    C8 C13 C14 O4 . . . . -143.28(16) ?
    C14 O4 C15 C16 . . . . 179.20(15) ?
    C14 O4 C15 C20 . . . . -0.6(2) ?
    O4 C15 C16 C17 . . . . 178.01(16) ?
    C20 C15 C16 C17 . . . . -2.2(3) ?
    C23 O6 C17 C16 . . . . -4.5(3) ?
    C23 O6 C17 C18 . . . . 174.7(2) ?
    C15 C16 C17 O6 . . . . -179.71(19) ?
    C15 C16 C17 C18 . . . . 1.1(3) ?
    O6 C17 C18 C19 . . . . -178.11(18) ?
    C16 C17 C18 C19 . . . . 1.1(3) ?
    C24 O7 C19 C18 . . . . -5.0(3) ?
    C24 O7 C19 C20 . . . . 174.65(18) ?
    C17 C18 C19 O7 . . . . 177.12(17) ?
    C17 C18 C19 C20 . . . . -2.5(3) ?
    O4 C15 C20 C19 . . . . -179.33(15) ?
    C16 C15 C20 C19 . . . . 0.9(2) ?
    O4 C15 C20 C21 . . . . 0.9(2) ?
    C16 C15 C20 C21 . . . . -178.93(17) ?
    O7 C19 C20 C15 . . . . -178.12(15) ?
    C18 C19 C20 C15 . . . . 1.5(2) ?
    O7 C19 C20 C21 . . . . 1.6(2) ?
    C18 C19 C20 C21 . . . . -178.72(17) ?
    C15 C20 C21 O5 . . . . -178.16(19) ?
    C19 C20 C21 O5 . . . . 2.1(3) ?
    C15 C20 C21 C22 . . . . 0.5(2) ?
    C19 C20 C21 C22 . . . . -179.25(16) ?
    O4 C14 C22 C21 . . . . 2.8(3) ?
    C13 C14 C22 C21 . . . . -179.82(17) ?
    O5 C21 C22 C14 . . . . 176.42(19) ?
    C20 C21 C22 C14 . . . . -2.3(3) ?
loop_
    _geom_hbond_atom_site_label_D
    _geom_hbond_atom_site_label_H
    _geom_hbond_atom_site_label_A
    _geom_hbond_site_symmetry_A
    _geom_hbond_distance_DH
    _geom_hbond_distance_HA
    _geom_hbond_distance_DA
    _geom_hbond_angle_DHA
    _geom_hbond_publ_flag
    C6 H6 O2 . 0.93 2.59 2.949(3) 103 Y
    C22 H22 O3 . 0.93 2.56 2.985(2) 108 Y
    C9 H9 O2 3_566 0.93 2.58 3.240(2) 129 Y
    C12 H12 O5 4_575 0.93 2.60 3.510(2) 168 Y
data_global
_journal_date_recd_electronic     2008-07-14
_journal_date_accepted     2008-07-18
_journal_name_full     'Acta Crystallographica, Section E'
_journal_year     2008
_journal_volume     64
_journal_issue      8
_journal_page_first     o1576
_journal_page_last     o1576
_journal_paper_category     QO
_journal_coeditor_code     IS2315
_publ_contact_author_name     'V.Manivannan'
_publ_contact_author_address
;
Department of Physics
Presidency College
Chennai 600 005
India
;
_publ_contact_author_email     manivan_1999@yahoo.com
_publ_contact_author_fax     ?
_publ_contact_author_phone     '04426187785'
_publ_section_title
;
2-(5,7-Dimethoxy-4-oxo-4<i>H</i>-chromen-2-yl)phenyl
4-toluenesulfonate
;
loop_
    _publ_author_name
    _publ_author_address
    'G. Ramachandran'
;
Department of Chemistry
Valliammai Engineering College
SRM Nagar
Chennai 603 203
India
;
    'R. Suresh'
;
Department of Chemistry
Presidency College
Chennai 600 005
India
;
    'G. Chakkaravarthi'
;
Department of Physics
CPCL Polytechnic College
Chennai 600 068
India
;
    'Charles Christopher Kanakam'
;
Department of Chemistry
Valliammai Engineering College
SRM Nagar
Chennai 603 203
India
;
    'V. Manivannan'
;
Department of Physics
Presidency College
Chennai 600 005
India
;
