# Supplementary material for: 2-(5,7-Dimeth­oxy-4-oxo-4H-chromen-2-yl)phenyl 4-toluene­sulfonate
Source: Acta Crystallogr Sect E Struct Rep Online. 2008 Jul 23;64(Pt 8):o1576. doi: 10.1107/S1600536808022654 (PMC2962194; doi:10.1107/S1600536808022654)
Supplement: Supplementary file 2 [file e-64-o1576-Isup2.hkl]

#
# h,k,l, Fc-squared, Fo-squared, sigma(Fo-squared) and status flag
#
data_I
_shelx_title ' PTF_m in P2(1)/c'
_shelx_refln_list_code          4
_shelx_F_calc_maximum      213.19
_exptl_crystal_F_000       944.00
_reflns_d_resolution_high  0.7562
 
loop_
 _symmetry_equiv_pos_as_xyz
 'x, y, z'
 '-x, y+1/2, -z+1/2'
 '-x, -y, -z'
 'x, -y-1/2, z-1/2'
 
_cell_length_a     7.3732
_cell_length_b    21.0111
_cell_length_c    13.9694
_cell_angle_alpha  90.000
_cell_angle_beta   98.972
_cell_angle_gamma  90.000
 
_shelx_F_squared_multiplier     1.000
 
loop_
 _refln_index_h
 _refln_index_k
 _refln_index_l
 _refln_F_squared_calc
 _refln_F_squared_meas
 _refln_F_squared_sigma
 _refln_observed_status
   1   0   0      730.05      776.17      8.08 o
   2   0   0        4.87        1.54      1.59 o
   3   0   0     1990.09     2004.83     18.80 o
   4   0   0      173.03      175.67      4.72 o
   5   0   0     2153.44     2279.74     25.70 o
   6   0   0        1.84        2.66      3.03 o
   7   0   0        1.63        0.80      4.97 o
   8   0   0       83.52       95.29     12.70 o
   9   0   0        0.07        3.89      4.63 o
   1   1   0      910.04      920.21      8.52 o
   2   1   0    38282.73    37331.23    259.57 o
   3   1   0     1558.97     1698.74     13.03 o
   4   1   0      557.84      566.80      6.54 o
   5   1   0        0.09        0.75      1.21 o
   6   1   0        9.91       10.09      2.48 o
   7   1   0        0.05        0.02      2.22 o
   8   1   0        0.02       -1.55      2.60 o
   9   1   0        7.70       10.17      3.50 o
   0   2   0     7045.75     6623.37    170.54 o
   1   2   0       33.22       28.63      1.77 o
   2   2   0     5451.16     5593.53     35.10 o
   3   2   0     1352.44     1422.61     11.99 o
   4   2   0       46.48       55.71      4.33 o
   5   2   0      142.30      135.81      4.16 o
   6   2   0        6.55        5.05      2.02 o
   7   2   0       15.15       13.53      2.76 o
   8   2   0        0.52        5.74      4.63 o
   9   2   0        1.71        4.84      4.01 o
   1   3   0      799.15      927.02      8.07 o
   2   3   0     7452.12     8100.40     53.50 o
   3   3   0      928.05      927.41      8.19 o
   4   3   0        2.03        2.20      1.20 o
   5   3   0       12.91       15.90      2.13 o
   6   3   0      824.37      794.38     11.74 o
   7   3   0        3.88        1.51      2.94 o
   8   3   0      148.42      137.52      6.82 o
   9   3   0       11.35       15.02      3.49 o
   0   4   0    10061.21    10089.56    158.84 o
   1   4   0     3235.90     3289.91     22.68 o
   2   4   0      539.80      560.66      7.22 o
   3   4   0     1097.49     1100.66      9.79 o
   4   4   0       43.21       40.34      2.01 o
   5   4   0      220.97      218.02      5.96 o
   6   4   0      451.41      407.25      8.12 o
   7   4   0       51.54       56.72      4.47 o
   8   4   0        1.58       -0.17      2.73 o
   9   4   0        1.96        8.78      3.75 o
   1   5   0     1868.69     1952.36     15.38 o
   2   5   0      327.53      311.59      4.27 o
   3   5   0     1317.40     1347.49     12.24 o
   4   5   0      888.95      826.69      9.35 o
   5   5   0       10.80       10.10      1.92 o
   6   5   0      225.02      213.78      5.97 o
   7   5   0        0.38        2.28      2.53 o
   8   5   0      139.47      135.21      6.78 o
   9   5   0        1.15        9.33      4.10 o
   0   6   0    19302.56    18171.29    178.48 o
   1   6   0      438.32      488.05      4.74 o
   2   6   0      304.57      283.64      4.14 o
   3   6   0     1206.11     1349.43     12.44 o
   4   6   0      478.71      494.54      6.87 o
   5   6   0      392.66      367.83      7.34 o
   6   6   0       68.74       70.49      3.68 o
   7   6   0        5.19        5.14      2.34 o
   8   6   0       24.41       21.14      3.80 o
   9   6   0        1.67        0.30      3.06 o
   1   7   0      182.86      203.09      2.85 o
   2   7   0        0.70        8.96      1.22 o
   3   7   0     3265.92     3468.58     26.44 o
   4   7   0        1.70        0.99      1.15 o
   5   7   0       64.39       67.44      3.34 o
   6   7   0        4.83        4.46      2.00 o
   7   7   0       32.91       36.43      3.03 o
   8   7   0        0.07        3.81      3.04 o
   9   7   0        3.95        2.69      3.75 o
   0   8   0     2149.02     2002.73     23.36 o
   1   8   0     1019.14      949.13      8.08 o
   2   8   0       24.03       39.55      1.77 o
   3   8   0      739.40      769.85     10.58 o
   4   8   0      397.64      418.09      7.42 o
   5   8   0      437.64      416.26      8.12 o
   6   8   0        5.50        6.99      1.99 o
   7   8   0      104.02      102.91      4.70 o
   8   8   0        5.81       10.55      3.28 o
   9   8   0        2.24        2.78      4.88 o
   1   9   0      218.59      232.58      3.39 o
   2   9   0      230.42      170.68      2.96 o
   3   9   0     1170.47     1186.61     12.83 o
   4   9   0      295.94      276.46      6.09 o
   5   9   0      117.14      106.72      4.21 o
   6   9   0        4.46        3.24      1.93 o
   7   9   0        0.11       -1.92      1.92 o
   8   9   0        0.04        3.95      3.60 o
   9   9   0        0.28        7.39      5.64 o
   0  10   0      294.51      387.38      6.57 o
   1  10   0     2060.77     2166.70     16.06 o
   2  10   0      107.47       87.95      2.10 o
   3  10   0      226.25      253.31      4.86 o
   4  10   0       76.39       57.90      3.12 o
   5  10   0        1.12        4.50      1.94 o
   6  10   0        5.73       -0.53      1.95 o
   7  10   0       49.56       45.28      3.78 o
   8  10   0        7.98        7.88      3.14 o
   1  11   0     1870.65     1793.84     14.10 o
   2  11   0      551.12      559.27      6.35 o
   3  11   0      422.39      400.22      6.40 o
   4  11   0     1966.11     1898.61     20.10 o
   5  11   0       72.09       67.14      3.67 o
   6  11   0       51.91       51.47      3.92 o
   7  11   0        0.28        0.78      2.44 o
   8  11   0       17.72       20.44      3.57 o
   0  12   0     1615.32     1542.03     17.93 o
   1  12   0      851.56      817.14      8.17 o
   2  12   0      339.29      302.48      4.54 o
   3  12   0       25.22       28.38      2.08 o
   4  12   0        7.05       10.41      2.87 o
   5  12   0       76.62       66.86      4.10 o
   6  12   0      250.41      234.83      7.62 o
   7  12   0      100.43       95.68      5.90 o
   8  12   0        1.86       -0.32      3.99 o
   1  13   0      307.82      286.17      4.44 o
   2  13   0       28.31       23.10      1.75 o
   3  13   0     1088.78     1069.32     13.14 o
   4  13   0      384.19      382.74      8.81 o
   5  13   0      996.69      975.48     15.73 o
   6  13   0       24.68       29.14      3.50 o
   7  13   0       66.81       68.94      4.74 o
   8  13   0       65.51       67.61      5.78 o
   0  14   0     1998.41     1994.79     22.67 o
   1  14   0      143.96      146.62      3.25 o
   2  14   0     1657.92     1648.26     17.28 o
   3  14   0        5.27        9.33      2.21 o
   4  14   0       74.51       77.19      4.71 o
   5  14   0      306.28      266.42      7.99 o
   6  14   0      246.36      239.21      7.95 o
   7  14   0        0.67        4.38      2.84 o
   8  14   0        0.37        3.62      3.33 o
   1  15   0       62.22       53.98      2.41 o
   2  15   0     1865.73     1777.19     18.60 o
   3  15   0       76.88       60.89      4.04 o
   4  15   0        7.42        7.60      2.46 o
   5  15   0        6.01       11.59      2.84 o
   6  15   0        1.72        3.11      2.61 o
   7  15   0      172.77      170.97      7.26 o
   8  15   0       40.84       44.39     12.16 o
   0  16   0     1181.55     1088.07     18.76 o
   1  16   0        4.14        3.87      1.55 o
   2  16   0      264.58      269.60      6.17 o
   3  16   0     1740.42     1774.64     21.53 o
   4  16   0        9.98        6.45      2.52 o
   5  16   0       65.83       67.58      4.41 o
   6  16   0       16.30       14.76      4.43 o
   7  16   0       15.61       26.79      3.80 o
   1  17   0      330.04      331.99      7.93 o
   2  17   0      208.20      199.69      5.49 o
   3  17   0      295.35      299.20      7.74 o
   4  17   0       53.53       45.01      3.63 o
   5  17   0        8.51        6.35      2.99 o
   6  17   0       31.84       37.00      3.81 o
   7  17   0        0.42        3.49      3.77 o
   0  18   0     1983.97     1954.97     29.31 o
   1  18   0     1230.17     1194.06     16.92 o
   2  18   0        7.09       12.34      2.61 o
   3  18   0       63.16       74.50      4.25 o
   4  18   0       27.02       32.13      3.38 o
   5  18   0        9.62       14.20      2.86 o
   6  18   0       27.12       25.47      3.57 o
   7  18   0        0.17        6.83      3.75 o
   1  19   0      225.81      229.23      8.16 o
   2  19   0       65.43       64.44      4.71 o
   3  19   0      838.33      837.11     16.48 o
   4  19   0       86.41       95.53      5.82 o
   5  19   0       39.33       38.62      4.01 o
   6  19   0       11.84       20.68      3.41 o
   7  19   0        0.12       -0.03      8.67 o
   0  20   0       94.80       89.67      5.63 o
   1  20   0      776.12      743.96     13.40 o
   2  20   0      166.33      141.46      6.57 o
   3  20   0       88.26       97.75      5.96 o
   4  20   0       65.72       68.00      5.85 o
   5  20   0       27.59       34.83      4.50 o
   6  20   0       29.50       41.85      4.73 o
   1  21   0       61.13       69.53      4.63 o
   2  21   0      188.02      167.28      7.26 o
   3  21   0      328.01      330.50     10.56 o
   4  21   0        4.00        7.50      3.38 o
   5  21   0        5.63       11.32      3.42 o
   6  21   0        0.73        0.36      6.00 o
   0  22   0       11.90       13.30      4.72 o
   1  22   0        0.76        4.67      2.58 o
   2  22   0       22.58       29.30      3.87 o
   3  22   0       88.28       99.24      6.25 o
   4  22   0      107.98      109.06      6.74 o
   5  22   0        1.58        2.57      3.26 o
   1  23   0        1.50        9.75      3.00 o
   2  23   0      122.78      142.21      7.08 o
   3  23   0      125.56      145.31      7.52 o
   4  23   0       63.10       62.95      5.41 o
   5  23   0        0.17       11.38      6.99 o
   0  24   0      530.33      556.99     20.69 o
   1  24   0       48.83       55.31      6.83 o
   2  24   0        0.03        3.35      3.14 o
   3  24   0        8.56       15.25      6.21 o
   4  24   0        6.02        3.19      4.92 o
   1  25   0       10.35        6.54      7.89 o
   2  25   0       13.02       22.18      3.99 o
   3  25   0      168.35      177.46      8.42 o
   4  25   0        0.16        6.99      6.50 o
   0  26   0        0.35       -3.83      5.85 o
   1  26   0       21.99       38.14      5.54 o
   2  26   0        0.27        6.24      7.24 o
   3  26   0        0.05       -2.21      4.40 o
   1  27   0       80.21       92.15      7.50 o
  -9   1   1        0.11        0.10      3.03 o
  -8   1   1      105.91       98.96      5.78 o
  -7   1   1      175.35      169.16      7.57 o
  -6   1   1       88.85       77.93      3.38 o
  -5   1   1      109.68      109.19      2.88 o
  -4   1   1     2349.85     2535.45     19.01 o
  -3   1   1       71.48       66.16      2.31 o
  -2   1   1    20898.15    21160.03    125.90 o
  -1   1   1     4345.74     4636.65     28.94 o
   0   1   1     2476.11     2122.95     30.51 o
   1   1   1     2104.73     2196.23     16.49 o
   2   1   1      312.00      247.54      3.06 o
   3   1   1       27.22       28.01      1.31 o
   4   1   1        0.10        0.09      0.84 o
   5   1   1      565.19      554.66      7.52 o
   6   1   1        0.34        0.52      2.25 o
   7   1   1       17.70       11.36      2.73 o
   8   1   1       10.59        9.02      3.11 o
   9   1   1        9.94       14.63      4.02 o
  -9   2   1       18.06       13.45      3.58 o
  -8   2   1        5.52       12.58      4.02 o
  -7   2   1        3.15        2.58      2.36 o
  -6   2   1       71.37       70.98      3.37 o
  -5   2   1      696.04      691.98      8.07 o
  -4   2   1     3741.33     3813.07     26.66 o
  -3   2   1     1594.31     1683.98     12.96 o
  -2   2   1    32377.19    32172.30    201.21 o
  -1   2   1     3069.81     3169.03     20.06 o
   0   2   1      231.07      252.62      2.44 o
   1   2   1    21485.40    20918.71    154.68 o
   2   2   1     1731.52     1901.34     13.43 o
   3   2   1     1485.56     1458.46     11.58 o
   4   2   1      224.10      214.12      3.68 o
   5   2   1      136.94      127.72      3.74 o
   6   2   1      458.03      430.02      8.82 o
   7   2   1       71.20       72.53      4.84 o
   8   2   1       58.13       66.64      5.03 o
   9   2   1       15.93       19.94      3.72 o
  -9   3   1        0.78       -2.82      3.59 o
  -8   3   1      112.33      107.97      6.06 o
  -7   3   1       95.96      101.32      5.38 o
  -6   3   1       23.05       22.41      2.49 o
  -5   3   1       88.00       83.83      3.04 o
  -4   3   1     3971.74     4123.54     28.51 o
  -3   3   1       96.97      113.55      2.35 o
  -2   3   1     6072.58     6619.67     41.28 o
  -1   3   1     2907.82     3146.86     42.35 o
   0   3   1        6.47       11.17      0.99 o
   1   3   1     7149.55     7825.93     84.52 o
   2   3   1     4325.66     4505.02     31.11 o
   3   3   1      347.96      365.56      4.35 o
   4   3   1      248.47      243.75      3.88 o
   5   3   1      352.49      349.76      6.85 o
   6   3   1       14.49       15.27      2.43 o
   7   3   1       70.84       77.41      4.92 o
   8   3   1        3.13        4.67      2.90 o
   9   3   1       22.61       20.65      3.97 o
  -9   4   1        3.88        6.32      3.27 o
  -8   4   1        4.04        3.34      2.95 o
  -7   4   1       84.18       81.12      5.78 o
  -6   4   1     1236.94     1171.83     15.01 o
  -5   4   1        1.70        5.49      1.50 o
  -4   4   1       32.43       25.30      1.56 o
  -3   4   1     2832.38     3143.55     21.78 o
  -2   4   1      189.65      174.26      3.03 o
  -1   4   1     6296.30     6342.09     39.02 o
   0   4   1        8.33        4.46      1.09 o
   1   4   1     6672.45     7095.54     55.77 o
   2   4   1     6959.60     7514.32     50.26 o
   3   4   1       23.37       27.13      2.67 o
   4   4   1       20.24       21.10      1.26 o
   5   4   1        9.03        6.76      1.78 o
   6   4   1       32.53       35.78      3.51 o
   7   4   1       17.50       17.03      3.05 o
   8   4   1       12.40       12.40      3.41 o
   9   4   1        0.10        3.28      5.28 o
  -9   5   1        7.01        9.55      3.44 o
  -8   5   1        8.75       15.15      3.17 o
  -7   5   1      163.09      156.83      5.44 o
  -6   5   1       75.54       62.11      3.54 o
  -5   5   1       22.71       30.11      2.42 o
  -4   5   1      126.16      130.34      2.69 o
  -3   5   1      232.99      211.10      3.84 o
  -2   5   1     3298.96     3303.32     25.45 o
  -1   5   1     9253.75     9227.79     70.70 o
   0   5   1     2007.30     2093.04     14.87 o
   1   5   1     3986.50     4386.75     52.07 o
   2   5   1        2.51        1.74      1.07 o
   3   5   1      267.28      311.37      4.57 o
   4   5   1      321.72      318.99      6.19 o
   5   5   1       39.53       36.96      2.95 o
   6   5   1       18.07       20.46      2.49 o
   7   5   1        4.86        9.82      2.68 o
   8   5   1        7.94       12.86      3.26 o
   9   5   1        1.19        1.38      3.51 o
  -9   6   1        3.28        0.85      3.19 o
  -8   6   1        1.08       -1.95      2.56 o
  -7   6   1       13.30       11.53      2.27 o
  -6   6   1       14.38       13.92      2.35 o
  -5   6   1     1745.37     1729.78     18.63 o
  -4   6   1      131.76      104.58      3.08 o
  -3   6   1       46.54       46.91      1.97 o
  -2   6   1      131.75      142.05      2.83 o
  -1   6   1     6326.14     6590.47     48.02 o
   0   6   1     1304.87     1256.48      9.34 o
   1   6   1     1181.92     1106.32     13.19 o
   2   6   1     1519.04     1478.83     12.58 o
   3   6   1     1897.11     1930.81     17.44 o
   4   6   1     1423.97     1513.99     17.77 o
   5   6   1        3.65        2.40      1.63 o
   6   6   1       83.58       71.67      3.74 o
   7   6   1        0.18        4.30      2.36 o
   8   6   1      109.06      104.23      6.26 o
   9   6   1       22.70       15.76      4.05 o
  -9   7   1        7.61        2.84      3.21 o
  -8   7   1        2.64        9.51      3.10 o
  -7   7   1       37.08       40.33      3.13 o
  -6   7   1       48.18       43.82      3.01 o
  -5   7   1       42.17       42.87      2.80 o
  -4   7   1      240.44      262.64      4.94 o
  -3   7   1      204.77      191.79      3.84 o
  -2   7   1        1.09        2.40      0.77 o
  -1   7   1       11.22        9.22      0.73 o
   0   7   1      126.35      101.14      1.89 o
   1   7   1      472.20      522.39      5.29 o
   2   7   1     1060.80     1199.15      9.87 o
   3   7   1      383.29      391.88      5.62 o
   4   7   1      158.73      147.65      4.32 o
   5   7   1      530.03      548.12      9.89 o
   6   7   1        4.28        7.39      2.08 o
   7   7   1       52.09       62.53      4.16 o
   8   7   1       11.00       13.99      3.77 o
   9   7   1        0.05        1.52      4.76 o
  -9   8   1        0.79        1.84      4.30 o
  -8   8   1       10.74       21.42      6.01 o
  -7   8   1       38.83       36.47      3.11 o
  -6   8   1       15.13       17.55      2.37 o
  -5   8   1       26.67       32.23      2.63 o
  -4   8   1       34.86       33.16      2.06 o
  -3   8   1      316.25      324.08      5.20 o
  -2   8   1        0.77        1.21      1.01 o
  -1   8   1     1312.61     1430.18     11.02 o
   0   8   1      699.99      704.76      6.44 o
   1   8   1      369.93      375.92      4.45 o
   2   8   1        9.50        9.76      0.97 o
   3   8   1       81.27       93.54      2.78 o
   4   8   1       89.78       96.58      3.61 o
   5   8   1      445.55      439.50     10.55 o
   6   8   1        0.60        1.49      1.87 o
   7   8   1       22.50       18.89      2.82 o
   8   8   1       11.49        8.13      3.26 o
  -9   9   1        1.95        0.45      5.47 o
  -8   9   1        6.28        0.44      2.85 o
  -7   9   1       55.40       53.42      3.96 o
  -6   9   1       19.68       11.45      2.25 o
  -5   9   1       26.12       24.04      2.44 o
  -4   9   1       46.11       44.16      2.34 o
  -3   9   1      354.34      303.89      5.18 o
  -2   9   1      507.08      534.84      5.75 o
  -1   9   1     4035.00     4187.29     27.69 o
   0   9   1     4247.03     4252.20     27.94 o
   1   9   1     3502.11     3791.41     25.46 o
   2   9   1       41.68       58.63      1.83 o
   3   9   1       30.19       30.28      1.90 o
   4   9   1      257.20      259.83      5.97 o
   5   9   1      316.01      279.14      6.76 o
   6   9   1        0.49        2.72      1.94 o
   7   9   1       12.31       22.92      3.96 o
   8   9   1        5.41        0.78      3.01 o
  -9  10   1        1.51        9.05      6.45 o
  -8  10   1        3.11        8.39      4.10 o
  -7  10   1        0.05       -2.37      2.37 o
  -6  10   1      109.63      110.92      6.08 o
  -5  10   1      506.06      483.20      8.95 o
  -4  10   1     1460.16     1448.93     16.30 o
  -3  10   1      610.23      632.95      8.10 o
  -2  10   1        0.28        4.24      0.92 o
  -1  10   1      241.13      232.71      3.94 o
   0  10   1      612.48      634.65      6.80 o
   1  10   1     4288.04     4436.17     29.58 o
   2  10   1     3232.73     3360.69     23.79 o
   3  10   1      259.70      256.93      7.17 o
   4  10   1       31.66       36.41      2.72 o
   5  10   1       37.97       38.01      2.97 o
   6  10   1      264.36      245.97      7.34 o
   7  10   1        1.73        4.19      2.40 o
   8  10   1        8.33        9.47      4.93 o
  -8  11   1        1.93        1.27      4.88 o
  -7  11   1        1.27        3.95      2.75 o
  -6  11   1       20.47       20.59      3.68 o
  -5  11   1        0.02       -1.97      1.97 o
  -4  11   1       92.01       95.92      3.83 o
  -3  11   1       34.99       27.82      1.91 o
  -2  11   1     2002.42     2020.93     15.75 o
  -1  11   1      435.45      412.62      5.06 o
   0  11   1      384.27      443.75      5.26 o
   1  11   1       77.89      115.90      2.62 o
   2  11   1     1219.96     1375.39     11.96 o
   3  11   1     1961.42     1932.20     19.44 o
   4  11   1       51.53       64.78      3.48 o
   5  11   1      344.07      339.93      7.79 o
   6  11   1        8.38        8.26      2.51 o
   7  11   1        8.94        7.78      2.59 o
   8  11   1        1.20        1.08      4.96 o
  -8  12   1       30.27       37.86      4.07 o
  -7  12   1       26.70       30.28      3.57 o
  -6  12   1       70.05       69.67      4.80 o
  -5  12   1        4.11        4.53      2.49 o
  -4  12   1      463.21      446.13      9.27 o
  -3  12   1      217.16      201.17      4.97 o
  -2  12   1      653.84      675.69      9.10 o
  -1  12   1       40.27       40.24      1.60 o
   0  12   1      458.57      420.28      5.25 o
   1  12   1       66.51       69.40      2.09 o
   2  12   1       85.95       82.85      2.91 o
   3  12   1      296.41      264.18      5.93 o
   4  12   1      579.12      572.30      9.73 o
   5  12   1      366.85      340.14      7.94 o
   6  12   1       84.44       93.85      5.16 o
   7  12   1       11.65       11.45      2.86 o
   8  12   1        1.83        1.77      3.14 o
  -8  13   1        0.84        2.03      2.67 o
  -7  13   1       37.98       37.90      3.82 o
  -6  13   1       88.21       97.35      5.24 o
  -5  13   1       74.19       71.73      4.40 o
  -4  13   1      128.28      137.20      5.14 o
  -3  13   1       79.78       74.33      3.28 o
  -2  13   1      584.30      570.27      8.54 o
  -1  13   1      207.23      190.35      3.49 o
   0  13   1       23.06       24.49      1.39 o
   1  13   1       13.69       20.62      1.39 o
   2  13   1      405.61      377.29      6.08 o
   3  13   1      300.75      282.73      6.27 o
   4  13   1        5.44        5.88      2.20 o
   5  13   1      429.98      425.00      9.98 o
   6  13   1      121.18      127.62      6.00 o
   7  13   1        0.17        1.87      2.70 o
   8  13   1       36.49       37.05      5.15 o
  -8  14   1        0.85        9.40      3.36 o
  -7  14   1        4.89        7.09      2.87 o
  -6  14   1      164.67      168.93      6.71 o
  -5  14   1      555.07      544.27     10.25 o
  -4  14   1      507.18      479.49     13.65 o
  -3  14   1      329.18      299.95      6.47 o
  -2  14   1       12.64        9.49      1.89 o
  -1  14   1       21.43       17.04      1.61 o
   0  14   1      109.77       93.46      2.75 o
   1  14   1      182.92      169.17      3.52 o
   2  14   1     1837.48     1730.16     16.36 o
   3  14   1      775.39      744.27     12.23 o
   4  14   1       17.52       18.33      2.86 o
   5  14   1        4.28        5.07      2.62 o
   6  14   1      182.58      179.10      7.06 o
   7  14   1       41.87       50.19      4.42 o
   8  14   1        0.36        9.55      5.89 o
  -8  15   1        4.98        7.83      3.94 o
  -7  15   1       41.92       52.65      4.99 o
  -6  15   1        0.10        0.30      2.25 o
  -5  15   1       21.17       20.18      2.66 o
  -4  15   1       26.03       23.84      2.80 o
  -3  15   1      154.44      154.00      4.82 o
  -2  15   1     2048.60     1981.40     20.24 o
  -1  15   1      317.45      286.58      5.33 o
   0  15   1      147.74      135.07      3.62 o
   1  15   1       19.23       20.88      1.64 o
   2  15   1        1.74        2.03      1.79 o
   3  15   1     1099.23     1034.22     14.90 o
   4  15   1      459.31      444.28      9.98 o
   5  15   1       21.73       20.84      3.71 o
   6  15   1        9.63       14.86      3.62 o
   7  15   1        0.52        0.70      3.11 o
   8  15   1       13.53       11.96      6.32 o
  -7  16   1        0.74        5.23      2.87 o
  -6  16   1       32.85       25.83      3.42 o
  -5  16   1        3.48       -0.19      2.08 o
  -4  16   1      103.50      109.16      5.00 o
  -3  16   1      344.23      314.36      7.75 o
  -2  16   1       30.55       28.68      2.75 o
  -1  16   1        4.12        6.23      1.93 o
   0  16   1      125.68      129.42      3.73 o
   1  16   1      192.66      172.89      4.78 o
   2  16   1       55.69       42.24      2.83 o
   3  16   1      186.39      162.76      5.71 o
   4  16   1      117.45      111.71      5.08 o
   5  16   1       24.96       25.15      6.02 o
   6  16   1        9.02       14.44      3.41 o
   7  16   1        9.95       15.23      3.45 o
  -7  17   1        4.67        8.11      3.00 o
  -6  17   1       20.62       18.17      4.11 o
  -5  17   1       23.38       25.10      3.03 o
  -4  17   1        3.91        2.97      2.28 o
  -3  17   1       16.82       16.95      2.75 o
  -2  17   1      370.11      356.18      7.45 o
  -1  17   1        3.13        6.58      1.79 o
   0  17   1       11.40       17.37      2.22 o
   1  17   1      427.13      406.04     10.41 o
   2  17   1       22.53       21.67      3.34 o
   3  17   1      240.40      230.88      6.81 o
   4  17   1       33.38       27.07      3.03 o
   5  17   1        5.52        3.16      2.18 o
   6  17   1       38.76       44.28      4.20 o
   7  17   1        7.58        8.15      3.49 o
  -7  18   1        5.41        7.46      5.55 o
  -6  18   1       63.86       77.49      4.94 o
  -5  18   1       86.73       92.81      4.98 o
  -4  18   1       31.47       35.37      3.64 o
  -3  18   1       63.41       62.28      3.94 o
  -2  18   1      201.05      199.66      5.77 o
  -1  18   1     1207.59     1151.99     16.55 o
   0  18   1      241.28      231.43      5.94 o
   1  18   1       31.31       33.42      3.26 o
   2  18   1     1454.53     1400.76     21.38 o
   3  18   1       20.29       14.15      3.27 o
   4  18   1       32.60       37.00      4.12 o
   5  18   1       41.46       38.39      3.65 o
   6  18   1        1.40        0.69      2.74 o
   7  18   1        6.60        6.20      3.74 o
  -7  19   1       12.23       12.45      9.83 o
  -6  19   1       10.01       13.08      3.10 o
  -5  19   1        2.90        6.90      2.74 o
  -4  19   1       31.96       31.16      3.98 o
  -3  19   1       25.63       31.47      3.75 o
  -2  19   1      507.01      469.01     10.36 o
  -1  19   1       35.94       53.56      3.84 o
   0  19   1      702.83      681.91     10.92 o
   1  19   1      475.91      478.60     10.24 o
   2  19   1      261.20      257.51      8.53 o
   3  19   1        6.60        8.08      3.19 o
   4  19   1       75.56       75.31      5.45 o
   5  19   1        5.76        8.22      3.36 o
   6  19   1        0.10        3.55      3.17 o
  -6  20   1       11.99        8.78      4.53 o
  -5  20   1       92.71      100.78      5.46 o
  -4  20   1      107.89      109.89      6.42 o
  -3  20   1       60.97       54.89      4.78 o
  -2  20   1      408.51      383.38     10.29 o
  -1  20   1      274.51      269.21      7.74 o
   0  20   1       48.10       61.19      3.44 o
   1  20   1      174.74      174.70      6.59 o
   2  20   1        6.08       14.41      3.28 o
   3  20   1      146.51      131.51      6.76 o
   4  20   1      109.75       94.30      5.99 o
   5  20   1        1.65       11.36      3.99 o
   6  20   1       27.87       34.39      4.50 o
  -6  21   1       15.97       23.30      8.29 o
  -5  21   1       27.08       28.44      4.35 o
  -4  21   1      105.47       99.33      6.24 o
  -3  21   1      257.59      236.06      8.90 o
  -2  21   1       72.51       83.96      5.79 o
  -1  21   1       99.67      105.09      7.05 o
   0  21   1        9.93        9.42      3.34 o
   1  21   1        8.13       12.92      2.71 o
   2  21   1      403.02      358.59     10.58 o
   3  21   1       19.02       20.94      3.75 o
   4  21   1       30.25       37.59      4.51 o
   5  21   1       15.63       19.00      4.45 o
   6  21   1        0.35        8.33      6.90 o
  -5  22   1      118.98      114.78      6.99 o
  -4  22   1       51.79       67.81      5.56 o
  -3  22   1        1.15       -0.62      2.92 o
  -2  22   1        1.83        5.85      3.05 o
  -1  22   1       39.54       43.86      3.81 o
   0  22   1        3.51        5.65      2.88 o
   1  22   1      498.04      483.43     12.24 o
   2  22   1       77.04       80.42      5.43 o
   3  22   1       32.10       41.95      5.21 o
   4  22   1       49.74       58.65      5.16 o
   5  22   1       35.12       37.61      4.85 o
  -5  23   1       87.42      110.08     12.77 o
  -4  23   1       20.91       11.43      5.76 o
  -3  23   1       29.81       27.19      6.63 o
  -2  23   1       42.50       41.58      4.37 o
  -1  23   1       68.54       67.78      4.60 o
   0  23   1        7.50        6.34      3.66 o
   1  23   1        4.27        9.77      5.78 o
   2  23   1        2.21        1.96      2.89 o
   3  23   1        5.49        2.44      3.38 o
   4  23   1        1.78        0.63      3.17 o
   5  23   1        0.54       17.52      7.26 o
  -4  24   1       25.35       27.38      4.34 o
  -3  24   1      113.76      132.09      7.33 o
  -2  24   1        5.87       10.14      5.46 o
  -1  24   1       12.17       15.37      3.74 o
   0  24   1       22.61       26.44      4.20 o
   1  24   1       15.78       25.51      4.80 o
   2  24   1       96.65      103.93      6.46 o
   3  24   1       27.14       26.61      4.16 o
   4  24   1       11.06       14.38      4.01 o
  -4  25   1       24.61       28.99      8.06 o
  -3  25   1       21.80       38.09      8.53 o
  -2  25   1      143.62      139.83      7.41 o
  -1  25   1      111.64      140.64     13.22 o
   0  25   1       13.68       14.03      4.59 o
   1  25   1        1.38       12.61      4.10 o
   2  25   1        2.65        6.18      5.14 o
   3  25   1      103.38      135.61      7.46 o
  -3  26   1        2.49        8.73      4.69 o
  -2  26   1        4.87       11.45      3.65 o
  -1  26   1        1.08        5.72      4.20 o
   0  26   1       29.76       19.90      4.80 o
   1  26   1      176.77      180.35     10.05 o
   2  26   1       94.88      109.59      6.70 o
   3  26   1        8.19       10.13      5.47 o
  -2  27   1       44.85       53.86      7.89 o
  -1  27   1       53.47       58.03     21.91 o
   0  27   1       47.99       49.42      5.93 o
   1  27   1       42.60       51.09      8.06 o
  -9   0   2       86.24       82.36      7.92 o
  -8   0   2       15.21        8.89      5.53 o
  -7   0   2       48.90       55.13     15.88 o
  -6   0   2       13.90       10.26      2.87 o
  -5   0   2      499.51      553.40     11.04 o
  -4   0   2     1103.93     1029.91     14.21 o
  -3   0   2     3037.95     3236.75     31.84 o
  -2   0   2    45449.74    43868.34    372.64 o
  -1   0   2       84.14      112.99      2.48 o
   0   0   2    14896.54    13380.59    191.81 o
   1   0   2    16380.43    16783.48    152.24 o
   2   0   2      368.03      388.10      5.81 o
   3   0   2       22.07       29.53      1.77 o
   4   0   2       34.19       35.81      2.39 o
   5   0   2       61.83       51.15      3.55 o
   6   0   2       95.43       87.27      6.89 o
   7   0   2       71.97       71.09      7.24 o
   8   0   2       26.58       29.91      8.47 o
   9   0   2       16.42       18.54      5.35 o
  -9   1   2        3.39        4.47      3.19 o
  -8   1   2       23.89       30.94      7.59 o
  -7   1   2       46.59       45.67      5.31 o
  -6   1   2       99.60       88.18      3.29 o
  -5   1   2      137.73      150.65      3.54 o
  -4   1   2     2467.15     2744.22     20.47 o
  -3   1   2     1428.30     1405.32     11.42 o
  -2   1   2     1604.76     1785.07     31.91 o
  -1   1   2       11.20       10.21      0.59 o
   0   1   2    27122.43    22996.73    268.71 o
   1   1   2     9479.93     9362.57     56.73 o
   2   1   2       75.63       57.06      1.43 o
   3   1   2      499.70      495.73      5.49 o
   4   1   2        4.52        5.64      1.33 o
   5   1   2      274.17      267.02      5.04 o
   6   1   2       24.17       23.41      3.24 o
   7   1   2        2.51        1.11      2.41 o
   8   1   2        8.31       10.18      2.92 o
   9   1   2        0.17        2.76      3.12 o
  -9   2   2        3.03        7.54      3.18 o
  -8   2   2       50.94       46.81      4.24 o
  -7   2   2        0.75       -0.38      2.70 o
  -6   2   2      190.41      172.27      4.60 o
  -5   2   2      277.66      279.91      4.83 o
  -4   2   2        6.54        9.76      1.73 o
  -3   2   2     3089.94     3268.69     22.60 o
  -2   2   2    35866.62    35895.37    213.41 o
  -1   2   2      842.14      875.04      6.50 o
   0   2   2        2.63       -0.40      0.40 o
   1   2   2       19.94       15.11      0.86 o
   2   2   2     3205.68     3295.15     23.61 o
   3   2   2      804.62      811.58      7.57 o
   4   2   2       83.22       82.75      2.29 o
   5   2   2       18.81       19.57      2.11 o
   6   2   2       49.27       44.61      3.22 o
   7   2   2        7.29        6.24      3.97 o
   8   2   2        0.05        0.22      2.73 o
   9   2   2        0.49        8.84      4.63 o
  -9   3   2       44.33       36.91      4.36 o
  -8   3   2       14.04       18.70      3.35 o
  -7   3   2        2.08        6.62      2.65 o
  -6   3   2       21.60       18.44      2.60 o
  -5   3   2      177.49      167.15      4.18 o
  -4   3   2     9823.71    10001.14     59.43 o
  -3   3   2     3235.75     3258.98     22.54 o
  -2   3   2     1730.10     1831.93     12.42 o
  -1   3   2     6486.85     6752.77     41.32 o
   0   3   2      461.48      426.14      4.02 o
   1   3   2     8131.28     8034.16     55.32 o
   2   3   2      239.27      296.14      4.02 o
   3   3   2      736.98      725.94      9.14 o
   4   3   2     1021.14      998.41     10.56 o
   5   3   2      402.58      394.24      7.47 o
   6   3   2      747.12      778.05     12.79 o
   7   3   2        0.10       -0.88      3.66 o
   8   3   2        2.50        4.98      2.80 o
   9   3   2        2.56        3.03      3.41 o
  -9   4   2        7.16       14.53      3.56 o
  -8   4   2       86.58       83.95      5.42 o
  -7   4   2        3.12        3.09      2.76 o
  -6   4   2      178.76      154.88      5.02 o
  -5   4   2       27.49       42.75      2.32 o
  -4   4   2        3.63        8.15      2.64 o
  -3   4   2     2183.23     2189.05     16.21 o
  -2   4   2      425.71      440.10      4.85 o
  -1   4   2      752.74      888.05      7.53 o
   0   4   2       36.70       39.73      1.13 o
   1   4   2     5642.42     6084.40     57.55 o
   2   4   2      609.01      569.13      6.16 o
   3   4   2      307.71      310.49      4.64 o
   4   4   2     1823.97     1818.91     16.24 o
   5   4   2        0.09        0.52      1.66 o
   6   4   2      155.80      139.75      4.97 o
   7   4   2        1.46        2.21      2.70 o
   8   4   2       68.19       64.61      5.07 o
   9   4   2       51.29       50.93      5.56 o
  -9   5   2        0.14        0.80      5.02 o
  -8   5   2        0.13       -3.31      3.31 o
  -7   5   2       46.65       50.14      3.34 o
  -6   5   2       27.90       33.11      2.84 o
  -5   5   2      477.89      482.61      7.36 o
  -4   5   2      848.97      888.82      8.84 o
  -3   5   2      572.59      547.68      6.38 o
  -2   5   2      115.24      128.69      2.23 o
  -1   5   2      659.71      577.24      5.67 o
   0   5   2     7415.63     7444.19     45.67 o
   1   5   2      153.71      222.29      3.40 o
   2   5   2        7.03       13.34      1.07 o
   3   5   2      291.20      257.13      4.21 o
   4   5   2     2733.82     2792.98     25.42 o
   5   5   2      126.04      145.56      5.54 o
   6   5   2      372.77      385.51      9.04 o
   7   5   2       45.13       46.31      4.21 o
   8   5   2       51.72       57.74      4.98 o
   9   5   2       23.39       18.54      5.24 o
  -9   6   2        3.26        8.04      6.50 o
  -8   6   2       41.05       40.86      4.14 o
  -7   6   2       14.09       16.20      2.45 o
  -6   6   2        0.29        5.46      3.49 o
  -5   6   2      117.86      118.61      3.65 o
  -4   6   2      821.75      824.23      9.53 o
  -3   6   2       61.69       67.43      1.88 o
  -2   6   2        1.18        7.41      1.47 o
  -1   6   2     1370.76     1424.04     11.53 o
   0   6   2      195.26      189.48      3.23 o
   1   6   2      402.19      402.28      7.36 o
   2   6   2     1767.83     1801.67     18.60 o
   3   6   2      719.98      741.08      8.10 o
   4   6   2        4.78       10.88      1.77 o
   5   6   2      209.92      190.81      5.39 o
   6   6   2      160.20      147.58      5.23 o
   7   6   2       22.42       28.69      3.13 o
   8   6   2        0.25        4.21      3.76 o
   9   6   2        0.19       12.28      9.95 o
  -9   7   2        1.32        2.03      3.24 o
  -8   7   2        5.35        9.92      3.24 o
  -7   7   2       17.17       18.20      3.06 o
  -6   7   2      304.59      282.77      6.86 o
  -5   7   2       82.14       75.97      3.40 o
  -4   7   2       14.18        9.40      1.45 o
  -3   7   2     4713.99     4993.39     33.32 o
  -2   7   2      238.31      199.04      2.97 o
  -1   7   2      224.69      165.14      2.89 o
   0   7   2     4062.84     4072.85     29.44 o
   1   7   2     1914.69     1957.53     30.44 o
   2   7   2     2604.84     2999.51     34.78 o
   3   7   2      204.45      190.21      5.97 o
   4   7   2      104.74       94.10      3.52 o
   5   7   2      640.48      616.57     10.83 o
   6   7   2       34.34       38.10      3.06 o
   7   7   2        7.88        5.66      2.54 o
   8   7   2       17.86       20.14      3.65 o
   9   7   2        0.01        0.90      9.14 o
  -9   8   2        2.84       12.93      3.90 o
  -8   8   2       11.65        8.17      4.73 o
  -7   8   2        8.69       11.50      2.54 o
  -6   8   2        3.37        1.64      1.90 o
  -5   8   2      414.42      394.76      7.67 o
  -4   8   2      118.50      114.94      3.35 o
  -3   8   2       30.27       22.07      1.25 o
  -2   8   2     2204.97     2179.87     16.94 o
  -1   8   2      318.33      369.86      4.82 o
   0   8   2     3202.99     3406.59     22.81 o
   1   8   2     4269.10     4744.26     51.69 o
   2   8   2     2828.98     3416.02     25.31 o
   3   8   2     2692.93     2743.13     31.83 o
   4   8   2        0.21        4.68      2.08 o
   5   8   2      120.30      121.00      4.56 o
   6   8   2       11.60       10.67      2.33 o
   7   8   2        0.50        0.63      2.71 o
   8   8   2        0.04        4.57      2.69 o
   9   8   2       20.56       18.32     10.35 o
  -9   9   2        0.41        8.87      4.98 o
  -8   9   2        8.04       11.79      2.85 o
  -7   9   2       36.68       36.63      3.42 o
  -6   9   2      168.45      171.52      6.10 o
  -5   9   2       61.56       64.58      3.30 o
  -4   9   2       44.85       35.43      2.13 o
  -3   9   2        5.62        2.78      1.05 o
  -2   9   2     2128.53     2250.92     16.65 o
  -1   9   2      340.08      340.17      4.79 o
   0   9   2     5721.79     6503.22     41.26 o
   1   9   2     4298.14     4669.50     30.95 o
   2   9   2        4.99       10.06      1.19 o
   3   9   2     2619.47     2729.56     24.83 o
   4   9   2        8.57        9.44      1.92 o
   5   9   2      137.16      123.77      4.64 o
   6   9   2      235.70      223.70      6.60 o
   7   9   2       23.53       15.15      2.94 o
   8   9   2        6.33       -3.57      3.57 o
  -9  10   2        7.50        3.94      5.82 o
  -8  10   2       19.56       20.53      3.30 o
  -7  10   2       47.05       42.45      3.77 o
  -6  10   2        8.77       10.92      3.24 o
  -5  10   2       10.67        9.21      2.29 o
  -4  10   2       13.92       20.74      1.85 o
  -3  10   2        9.04       11.83      1.40 o
  -2  10   2       92.94       96.76      2.27 o
  -1  10   2      351.24      367.92      5.20 o
   0  10   2      988.32     1033.21      9.09 o
   1  10   2     1906.20     2048.91     15.74 o
   2  10   2     1087.75     1187.35     11.60 o
   3  10   2     1052.84     1139.56     13.51 o
   4  10   2      359.23      332.91      7.12 o
   5  10   2        0.06       -0.91      1.80 o
   6  10   2      163.78      156.13      5.68 o
   7  10   2       12.99       11.83      3.06 o
   8  10   2       11.64       12.55      4.37 o
  -8  11   2       55.17       60.55      4.64 o
  -7  11   2       51.96       49.92      4.09 o
  -6  11   2      653.56      595.84     11.99 o
  -5  11   2      353.77      347.45     11.06 o
  -4  11   2       27.83       31.73      2.34 o
  -3  11   2       62.47       66.86      2.87 o
  -2  11   2      201.40      187.83      3.82 o
  -1  11   2        7.10        1.06      0.94 o
   0  11   2     3090.38     3361.97     23.51 o
   1  11   2       26.38       21.40      1.35 o
   2  11   2      238.34      234.46      4.04 o
   3  11   2       14.82       20.56      2.15 o
   4  11   2      900.32      857.95     12.27 o
   5  11   2        4.15        4.68      2.19 o
   6  11   2      224.01      209.39      6.63 o
   7  11   2       15.07       15.60      3.09 o
   8  11   2        0.08        1.85      2.94 o
  -8  12   2       48.22       55.35      5.21 o
  -7  12   2        1.57        4.77      3.22 o
  -6  12   2       25.48       28.86      3.70 o
  -5  12   2      140.26      134.12      5.57 o
  -4  12   2      682.54      620.09     10.76 o
  -3  12   2     2131.34     2084.89     20.48 o
  -2  12   2      440.53      424.21      6.55 o
  -1  12   2      168.31      201.13      3.97 o
   0  12   2       27.83       26.71      1.58 o
   1  12   2      381.27      357.31      4.98 o
   2  12   2      884.43      847.17      9.88 o
   3  12   2       98.72       85.46      3.59 o
   4  12   2       57.45       59.42      4.53 o
   5  12   2      295.47      274.55      7.19 o
   6  12   2       13.94       18.44      2.88 o
   7  12   2       19.00       13.61      3.08 o
   8  12   2       13.40       21.57      3.90 o
  -8  13   2        6.56        6.51      3.81 o
  -7  13   2      196.53      200.02     10.07 o
  -6  13   2      254.84      243.12      7.04 o
  -5  13   2      493.88      469.88     10.04 o
  -4  13   2       27.22       25.83      2.80 o
  -3  13   2       22.98       27.89      2.29 o
  -2  13   2        4.88        6.67      1.28 o
  -1  13   2      207.72      204.25      4.47 o
   0  13   2      359.80      384.89      5.15 o
   1  13   2      110.59       99.96      2.65 o
   2  13   2      271.18      264.60      5.21 o
   3  13   2      192.60      198.39      5.40 o
   4  13   2      168.64      151.89      5.12 o
   5  13   2      235.80      218.36      6.55 o
   6  13   2      173.14      171.98      7.04 o
   7  13   2       14.40        9.94      3.52 o
   8  13   2        0.26        7.45      4.42 o
  -8  14   2       70.52       63.36      4.88 o
  -7  14   2        0.25       -0.10      2.52 o
  -6  14   2       28.00       27.72      3.33 o
  -5  14   2       90.89       87.46      4.66 o
  -4  14   2       75.37       66.25      3.92 o
  -3  14   2      360.86      357.35      7.11 o
  -2  14   2       27.41       27.06      2.21 o
  -1  14   2      106.80       83.59      2.81 o
   0  14   2        0.13        0.64      1.43 o
   1  14   2      841.50      835.89      9.76 o
   2  14   2       50.35       41.99      2.36 o
   3  14   2        6.35        5.87      2.70 o
   4  14   2       26.59       31.57      3.34 o
   5  14   2      172.12      147.97      6.13 o
   6  14   2       40.80       47.00      4.13 o
   7  14   2       16.95       16.36      3.67 o
   8  14   2       12.51        5.29      6.00 o
  -8  15   2       50.52       72.32     10.86 o
  -7  15   2       22.48       28.92      5.13 o
  -6  15   2       33.46       39.97      3.64 o
  -5  15   2       34.55       45.75      3.59 o
  -4  15   2      256.08      238.68      6.96 o
  -3  15   2        6.02        2.00      1.83 o
  -2  15   2      408.83      424.14      7.72 o
  -1  15   2        1.47        1.23      1.32 o
   0  15   2      208.40      193.63      4.40 o
   1  15   2      339.79      331.65      5.88 o
   2  15   2        1.15        1.44      1.59 o
   3  15   2      691.59      684.04     12.07 o
   4  15   2      310.56      297.48      8.24 o
   5  15   2       79.42       74.05      4.58 o
   6  15   2        0.64        4.38      2.84 o
   7  15   2       53.95       59.14      4.80 o
  -7  16   2        0.02        7.44      2.79 o
  -6  16   2        5.06       10.22      2.57 o
  -5  16   2       12.86       10.87      2.69 o
  -4  16   2      514.12      502.47     10.45 o
  -3  16   2      210.90      200.59      5.65 o
  -2  16   2     3758.45     3786.91     33.51 o
  -1  16   2      268.32      251.60      5.26 o
   0  16   2     3058.39     3024.73     25.27 o
   1  16   2      831.26      769.92      9.85 o
   2  16   2      264.46      258.85      8.21 o
   3  16   2     1378.03     1347.07     18.06 o
   4  16   2       16.49       12.23      3.02 o
   5  16   2        2.17        2.24      2.46 o
   6  16   2       35.08       34.08      3.85 o
   7  16   2        2.81        6.18      3.03 o
  -7  17   2        2.47        6.38      4.20 o
  -6  17   2        6.98       10.37      2.81 o
  -5  17   2       27.70       27.90      4.22 o
  -4  17   2      171.58      172.45      9.62 o
  -3  17   2      259.69      238.98      6.33 o
  -2  17   2      278.84      266.80      6.57 o
  -1  17   2        6.98        5.40      1.83 o
   0  17   2      801.57      773.30     10.12 o
   1  17   2       98.31       77.86      4.10 o
   2  17   2      252.60      234.10      7.73 o
   3  17   2        7.60        8.32      2.99 o
   4  17   2        8.49       13.23      2.56 o
   5  17   2       24.35       23.30      3.31 o
   6  17   2        0.19        0.48      3.07 o
   7  17   2        4.66       14.82      3.53 o
  -7  18   2        1.63        7.95      4.31 o
  -6  18   2       16.95       24.80      3.41 o
  -5  18   2       32.01       38.38      3.65 o
  -4  18   2        1.35       -1.60      2.87 o
  -3  18   2       77.52       81.00      4.30 o
  -2  18   2      828.14      778.23     11.82 o
  -1  18   2     1411.50     1360.15     16.38 o
   0  18   2       66.33       76.46      4.18 o
   1  18   2        5.01        3.53      2.08 o
   2  18   2       60.01       53.57      6.34 o
   3  18   2        0.15        3.25      2.84 o
   4  18   2       81.35       63.38      5.01 o
   5  18   2        0.02       -0.19      4.35 o
   6  18   2       22.28       28.30      4.28 o
   7  18   2        2.15        6.43      5.84 o
  -7  19   2        4.69        6.23      6.00 o
  -6  19   2      112.06      119.09      6.08 o
  -5  19   2       43.16       38.47      3.58 o
  -4  19   2        4.62        7.96      4.23 o
  -3  19   2       79.52       75.77      4.32 o
  -2  19   2       17.81       16.23      5.20 o
  -1  19   2       84.14       93.39      4.63 o
   0  19   2      229.17      212.41      5.94 o
   1  19   2      317.01      321.88      8.32 o
   2  19   2        9.51        4.66      2.82 o
   3  19   2       81.31       76.04      5.13 o
   4  19   2       74.01       72.62      5.29 o
   5  19   2        8.92        6.87      3.73 o
   6  19   2        0.03        4.36      3.32 o
  -6  20   2       81.36       95.54      6.29 o
  -5  20   2        0.38       -4.02      4.02 o
  -4  20   2       38.61       34.61      3.44 o
  -3  20   2      449.30      431.22     11.70 o
  -2  20   2      138.45      159.77      6.30 o
  -1  20   2        4.74        3.77      2.79 o
   0  20   2      146.28      147.20      5.70 o
   1  20   2      178.60      177.07      7.06 o
   2  20   2      189.74      187.78      7.56 o
   3  20   2      158.08      155.82      7.25 o
   4  20   2        7.07        7.54      3.07 o
   5  20   2        5.08        9.60      3.45 o
   6  20   2        0.08        4.49      4.18 o
  -6  21   2       18.24       30.15      7.97 o
  -5  21   2       36.53       47.13      4.79 o
  -4  21   2      117.61      119.98     10.59 o
  -3  21   2        0.07        5.39      2.94 o
  -2  21   2       19.07       25.94      3.37 o
  -1  21   2       77.46       78.68      4.60 o
   0  21   2        0.55        2.35      2.78 o
   1  21   2      260.13      239.39      8.45 o
   2  21   2       24.94       19.72      3.49 o
   3  21   2       27.22       14.50      3.48 o
   4  21   2        7.32        5.40      3.08 o
   5  21   2       22.92       34.02      4.44 o
  -5  22   2       94.13      105.94      6.68 o
  -4  22   2        0.01        5.33      3.32 o
  -3  22   2       51.51       40.94      4.42 o
  -2  22   2      319.36      331.61     10.34 o
  -1  22   2        7.21        6.39      2.59 o
   0  22   2      279.13      267.29      9.48 o
   1  22   2        0.15        1.14      2.59 o
   2  22   2       84.55       90.60      8.37 o
   3  22   2       60.15       68.76      5.48 o
   4  22   2        8.09        6.81      3.16 o
   5  22   2        0.02        0.16      3.18 o
  -4  23   2      145.27      149.44      7.79 o
  -3  23   2       35.48       29.20      4.99 o
  -2  23   2       27.51       35.75      4.02 o
  -1  23   2      122.59      135.40      6.15 o
   0  23   2        0.11        7.46      3.38 o
   1  23   2      208.52      205.69      8.18 o
   2  23   2       17.60       25.45      3.78 o
   3  23   2      101.67      104.24      6.43 o
   4  23   2        0.08        2.47      3.75 o
  -4  24   2       49.03       57.51      5.14 o
  -3  24   2      280.69      287.82     10.37 o
  -2  24   2       35.95       37.31      4.30 o
  -1  24   2        1.14        2.84      4.83 o
   0  24   2        1.54        3.07      5.34 o
   1  24   2       37.25       43.05      4.43 o
   2  24   2       28.10       15.77      3.79 o
   3  24   2       76.71       90.35      6.34 o
   4  24   2        5.85       14.23      4.21 o
  -3  25   2       14.05       13.31      3.76 o
  -2  25   2        9.93       15.72      5.35 o
  -1  25   2       37.52       40.23      4.88 o
   0  25   2       59.11       57.40      6.13 o
   1  25   2      141.68      150.51      9.15 o
   2  25   2       10.27       15.22      6.21 o
   3  25   2       52.17       59.38      7.90 o
  -3  26   2        5.92        3.04      6.81 o
  -2  26   2        0.53        3.65      3.85 o
  -1  26   2       60.67       79.16      6.93 o
   0  26   2        0.27        0.86      3.80 o
   1  26   2       10.68       21.00      4.62 o
   2  26   2      133.18      133.59      7.37 o
  -2  27   2        1.82       -4.21      4.21 o
  -1  27   2       52.80       65.27      8.08 o
   0  27   2       68.16       86.88      9.81 o
   1  27   2       17.14       13.83     12.37 o
  -9   1   3       18.46       23.51      3.68 o
  -8   1   3        1.82        8.19      2.74 o
  -7   1   3       27.54       24.51      3.13 o
  -6   1   3       15.16       15.27      1.88 o
  -5   1   3      197.59      204.93      4.23 o
  -4   1   3     2220.30     2325.29     18.02 o
  -3   1   3      271.75      317.47      4.32 o
  -2   1   3     1425.15     1579.47     12.67 o
  -1   1   3     6830.46     6893.01     45.23 o
   0   1   3     4910.22     4788.63     32.89 o
   1   1   3        4.88       17.79      0.83 o
   2   1   3       76.32       45.91      1.38 o
   3   1   3      252.91      252.63      3.69 o
   4   1   3      539.35      556.77      6.52 o
   5   1   3       13.93       10.16      1.59 o
   6   1   3       67.08       63.24      4.45 o
   7   1   3       75.99       77.55      5.16 o
   8   1   3        5.04        6.11      3.08 o
  -9   2   3        0.22        9.50      3.13 o
  -8   2   3      125.16      119.09      8.15 o
  -7   2   3      263.09      252.01      7.21 o
  -6   2   3      455.01      440.75      7.52 o
  -5   2   3      494.66      467.04      6.60 o
  -4   2   3     1801.54     1945.44     15.76 o
  -3   2   3      833.53      899.20      8.34 o
  -2   2   3     4645.58     4861.14     31.00 o
  -1   2   3     4097.43     4103.11     27.84 o
   0   2   3     2535.64     2405.80     15.81 o
   1   2   3       53.67       47.15      1.37 o
   2   2   3     3044.48     3045.04     20.75 o
   3   2   3       99.78      133.14      2.56 o
   4   2   3     1027.29     1032.76     11.41 o
   5   2   3      171.90      173.05      5.29 o
   6   2   3       38.32       37.64      3.95 o
   7   2   3        0.42        1.10      2.48 o
   8   2   3       12.53       18.49      3.42 o
   9   2   3        3.13        6.94      9.41 o
  -9   3   3        1.08        7.02      3.45 o
  -8   3   3       28.98       28.23      3.61 o
  -7   3   3        0.49        4.37      2.18 o
  -6   3   3      629.33      601.85      9.01 o
  -5   3   3        0.99       -0.38      1.39 o
  -4   3   3     4932.90     5302.05     35.74 o
  -3   3   3        7.75        8.98      1.05 o
  -2   3   3     2638.34     2889.63     19.48 o
  -1   3   3       90.66       90.48      1.54 o
   0   3   3     1942.90     1977.35     15.38 o
   1   3   3     1521.77     1562.38     13.94 o
   2   3   3      300.94      323.54      4.48 o
   3   3   3      104.38      103.68      2.69 o
   4   3   3       45.67       37.16      1.95 o
   5   3   3        0.71        0.89      1.56 o
   6   3   3      331.34      332.71      8.11 o
   7   3   3        8.23        6.32      3.89 o
   8   3   3        4.10        2.26      2.63 o
   9   3   3       60.20       92.20     15.05 o
  -9   4   3        8.80       11.13      3.53 o
  -8   4   3      191.73      169.23      7.45 o
  -7   4   3       16.71       11.27      2.52 o
  -6   4   3      335.12      312.72      6.99 o
  -5   4   3      278.09      291.11      5.57 o
  -4   4   3     3188.69     3238.90     23.61 o
  -3   4   3     1175.33     1313.59     11.00 o
  -2   4   3     1741.18     1738.23     12.76 o
  -1   4   3      793.78      785.18      6.37 o
   0   4   3      348.35      335.29      3.59 o
   1   4   3      118.61      121.90      2.53 o
   2   4   3       94.81      114.05      2.61 o
   3   4   3        2.07       -0.65      0.97 o
   4   4   3      320.62      338.50      5.59 o
   5   4   3       15.49       13.61      2.09 o
   6   4   3        1.26        4.69      2.24 o
   7   4   3       13.39       18.48      3.29 o
   8   4   3       57.37       50.10      4.80 o
   9   4   3        7.67       -0.85      9.05 o
  -9   5   3        1.68       -4.17      4.80 o
  -8   5   3        8.82        8.72      2.68 o
  -7   5   3       11.39       12.15      2.28 o
  -6   5   3      912.10      855.28     12.39 o
  -5   5   3       94.66       95.94      3.66 o
  -4   5   3        7.05       11.05      2.06 o
  -3   5   3      346.42      395.37      4.94 o
  -2   5   3     1111.20     1240.57      9.86 o
  -1   5   3      442.23      452.88      4.96 o
   0   5   3     3786.67     3966.85     25.56 o
   1   5   3     2519.76     2579.56     42.35 o
   2   5   3     1888.23     2157.84     18.83 o
   3   5   3     1110.02     1067.80     10.72 o
   4   5   3       43.00       45.78      2.62 o
   5   5   3      392.11      367.71      7.56 o
   6   5   3       49.66       47.07      3.64 o
   7   5   3        2.91        3.93      2.59 o
   8   5   3       67.61       80.20      5.82 o
   9   5   3       25.71       21.37      9.99 o
  -9   6   3        8.84       14.52      8.62 o
  -8   6   3       23.45       14.42      4.14 o
  -7   6   3      273.77      280.28      7.24 o
  -6   6   3       48.00       53.98      4.07 o
  -5   6   3      536.77      500.93      7.65 o
  -4   6   3      243.99      229.69      4.59 o
  -3   6   3       73.08       70.88      2.00 o
  -2   6   3        0.22        6.29      0.83 o
  -1   6   3     2643.82     2613.06     19.32 o
   0   6   3        0.85       -0.54      0.62 o
   1   6   3     1473.85     1649.14     24.65 o
   2   6   3     6516.27     7004.20     47.96 o
   3   6   3      130.71      148.87      3.35 o
   4   6   3      852.34      840.18     11.34 o
   5   6   3       27.62       25.08      2.43 o
   6   6   3        7.88        9.97      2.56 o
   7   6   3      199.68      210.27      8.30 o
   8   6   3      235.24      235.47      9.38 o
  -9   7   3        1.80       -0.20      8.56 o
  -8   7   3        0.09        0.00      2.75 o
  -7   7   3      234.09      216.59      6.45 o
  -6   7   3       88.59       84.80      3.91 o
  -5   7   3      145.95      146.99      4.09 o
  -4   7   3        3.88        4.12      1.38 o
  -3   7   3       20.38       17.60      1.27 o
  -2   7   3       10.63       23.04      1.10 o
  -1   7   3     2914.10     3126.68     22.90 o
   0   7   3        2.12        1.09      0.73 o
   1   7   3       11.59       21.55      1.25 o
   2   7   3       90.37       72.09      1.97 o
   3   7   3      328.03      297.35      4.90 o
   4   7   3       73.03       84.58      3.49 o
   5   7   3       34.15       28.58      2.66 o
   6   7   3       15.81       11.88      2.59 o
   7   7   3       17.21       24.60      3.39 o
   8   7   3        1.78        3.20      3.02 o
  -9   8   3        2.71        8.87      7.53 o
  -8   8   3        0.14       -1.73      2.72 o
  -7   8   3       20.43       15.45      2.82 o
  -6   8   3       60.51       60.49      3.84 o
  -5   8   3        9.90       15.36      2.40 o
  -4   8   3        0.02        2.18      1.14 o
  -3   8   3      188.89      187.19      3.30 o
  -2   8   3      279.06      259.41      3.56 o
  -1   8   3     3267.79     3565.46     28.14 o
   0   8   3      822.18      817.61      7.47 o
   1   8   3        0.25        0.62      0.98 o
   2   8   3       71.36      106.33      2.47 o
   3   8   3      121.14      137.09      4.04 o
   4   8   3       75.48       83.89      3.54 o
   5   8   3      654.41      637.74     10.71 o
   6   8   3      216.16      217.42      6.54 o
   7   8   3       10.03       11.95      2.87 o
   8   8   3       33.42       33.09      4.14 o
  -9   9   3        6.08        8.06      6.81 o
  -8   9   3        7.78        8.07      3.50 o
  -7   9   3        0.16        0.69      2.27 o
  -6   9   3        7.80        7.81      2.31 o
  -5   9   3      136.76      136.94      5.32 o
  -4   9   3      329.11      328.88      5.71 o
  -3   9   3      172.43      157.33      3.07 o
  -2   9   3       43.94       45.61      1.83 o
  -1   9   3       12.86       15.11      2.56 o
   0   9   3      660.46      647.93      6.53 o
   1   9   3     1760.03     1941.85     36.12 o
   2   9   3      594.40      654.69      8.00 o
   3   9   3      393.93      384.12     10.37 o
   4   9   3       68.06       68.09      3.35 o
   5   9   3      153.15      130.74      5.29 o
   6   9   3       91.42       97.30      4.65 o
   7   9   3       45.47       49.77      4.20 o
   8   9   3        7.72        4.84      3.00 o
  -8  10   3       64.14       64.38      4.62 o
  -7  10   3       32.90       33.72      4.82 o
  -6  10   3       49.98       58.71      3.94 o
  -5  10   3        8.18        3.83      1.89 o
  -4  10   3      119.44       97.93      3.55 o
  -3  10   3      272.90      252.48      5.29 o
  -2  10   3       13.72       15.67      1.30 o
  -1  10   3      926.01      948.46      9.71 o
   0  10   3      332.82      331.21      5.54 o
   1  10   3       32.03       37.88      1.71 o
   2  10   3     2069.96     2186.31     21.30 o
   3  10   3      568.26      573.66      9.01 o
   4  10   3      438.37      440.83      8.35 o
   5  10   3       39.42       34.49      2.99 o
   6  10   3      171.36      173.59      6.06 o
   7  10   3       49.89       41.03      4.08 o
   8  10   3        0.00        0.69      3.29 o
  -8  11   3       20.41       27.63      3.90 o
  -7  11   3      288.87      261.69      8.25 o
  -6  11   3        0.02        0.69      2.22 o
  -5  11   3      293.36      265.55      7.10 o
  -4  11   3       42.91       45.37      2.69 o
  -3  11   3      677.21      711.50      9.14 o
  -2  11   3     1048.47     1141.33     11.48 o
  -1  11   3     4683.62     4968.76     35.98 o
   0  11   3      158.28      183.73      3.16 o
   1  11   3        3.32       10.92      1.18 o
   2  11   3     1061.15     1110.44     10.63 o
   3  11   3      664.24      621.63     10.87 o
   4  11   3      330.62      343.23      7.50 o
   5  11   3      138.22      119.71      4.88 o
   6  11   3       82.38       79.20      4.43 o
   7  11   3      113.86      115.71      5.92 o
   8  11   3        5.92       11.45      4.13 o
  -8  12   3        9.74       12.67      3.11 o
  -7  12   3        0.94       -2.45      2.45 o
  -6  12   3      155.83      154.26      5.99 o
  -5  12   3       47.38       47.37      4.37 o
  -4  12   3      495.82      490.38      8.51 o
  -3  12   3       30.33       36.59      2.85 o
  -2  12   3      523.30      501.64      6.92 o
  -1  12   3        0.05        2.22      1.04 o
   0  12   3       48.19       47.10      1.68 o
   1  12   3      138.77      132.83      3.09 o
   2  12   3       62.87       58.72      2.53 o
   3  12   3       63.41       57.85      3.12 o
   4  12   3        1.05        2.78      2.02 o
   5  12   3        2.98        0.52      2.07 o
   6  12   3        8.10        8.40      3.34 o
   7  12   3        3.91        7.42      3.27 o
   8  12   3        4.33        5.62      3.61 o
  -8  13   3        0.04        5.95      3.28 o
  -7  13   3        7.29       10.54      2.79 o
  -6  13   3      113.63      104.02      5.14 o
  -5  13   3       31.61       32.59      3.19 o
  -4  13   3      175.98      161.24      4.98 o
  -3  13   3      394.12      381.59      7.19 o
  -2  13   3       49.63       44.86      2.07 o
  -1  13   3      825.06      797.89     11.18 o
   0  13   3      202.47      187.75      4.14 o
   1  13   3        1.21        4.69      1.15 o
   2  13   3      285.54      275.80      5.94 o
   3  13   3      253.50      228.21      5.86 o
   4  13   3        7.52        6.13      2.15 o
   5  13   3        2.59        9.21      2.43 o
   6  13   3        4.68        9.23      2.89 o
   7  13   3       77.04       81.34      5.78 o
   8  13   3        2.57       -4.32      4.32 o
  -8  14   3      106.01       96.69      6.54 o
  -7  14   3        2.41        8.20      3.14 o
  -6  14   3       21.90       28.66      3.57 o
  -5  14   3       81.01       83.52      4.55 o
  -4  14   3      708.15      685.74     11.96 o
  -3  14   3       33.49       29.13      2.46 o
  -2  14   3       13.23       11.79      1.82 o
  -1  14   3      316.58      279.63      5.24 o
   0  14   3       50.03       45.33      2.08 o
   1  14   3        8.31        8.82      1.37 o
   2  14   3      182.31      187.75      6.19 o
   3  14   3      414.24      407.72      8.10 o
   4  14   3      791.55      746.31     12.02 o
   5  14   3        3.07        8.19      2.67 o
   6  14   3       73.45       75.53      5.80 o
   7  14   3        2.14        6.01      3.90 o
  -8  15   3        1.05       -3.70     12.03 o
  -7  15   3        3.78        2.72      2.84 o
  -6  15   3      323.15      329.45     10.92 o
  -5  15   3       50.86       46.12      3.66 o
  -4  15   3      471.95      462.12      9.82 o
  -3  15   3      340.63      333.99      7.10 o
  -2  15   3      576.95      563.18      9.10 o
  -1  15   3        1.24        1.58      1.35 o
   0  15   3        1.53        1.86      1.35 o
   1  15   3      427.82      415.04      7.44 o
   2  15   3      593.06      540.88     10.07 o
   3  15   3       54.23       62.90      3.53 o
   4  15   3       71.39       69.83      4.69 o
   5  15   3        7.87        8.72      2.64 o
   6  15   3       80.94       83.50      5.28 o
   7  15   3       22.38       24.78      3.65 o
  -7  16   3        0.02        7.33      3.32 o
  -6  16   3        3.66        3.35      2.60 o
  -5  16   3       11.11       13.55      2.99 o
  -4  16   3      138.72      139.45      5.88 o
  -3  16   3      852.00      859.00     12.48 o
  -2  16   3      258.33      229.12      5.90 o
  -1  16   3      171.67      166.70      4.37 o
   0  16   3       34.47       40.28      2.46 o
   1  16   3      553.94      536.26      8.99 o
   2  16   3      176.87      164.30      5.61 o
   3  16   3       69.33       52.05      4.68 o
   4  16   3      173.40      155.63      6.15 o
   5  16   3       11.98       19.37      3.05 o
   6  16   3        0.60        3.41      2.79 o
   7  16   3        1.94        6.89      3.05 o
  -7  17   3       18.24       22.53      3.76 o
  -6  17   3       34.86       28.34      3.94 o
  -5  17   3      220.87      230.69      7.51 o
  -4  17   3       11.48       12.06      2.44 o
  -3  17   3      122.93      123.58      4.74 o
  -2  17   3        1.05        0.04      2.00 o
  -1  17   3     1426.27     1444.95     15.29 o
   0  17   3        3.54        3.99      2.28 o
   1  17   3       94.02       92.01      3.86 o
   2  17   3       22.71       17.41      3.06 o
   3  17   3        8.95        6.49      3.30 o
   4  17   3       26.33       22.72      3.32 o
   5  17   3       41.27       40.84      4.26 o
   6  17   3        0.02        2.89      2.72 o
   7  17   3        7.00        0.67      8.02 o
  -7  18   3        9.60       14.74      3.54 o
  -6  18   3       33.87       45.63      7.50 o
  -5  18   3       92.17      101.09      5.30 o
  -4  18   3       61.51       66.44      6.21 o
  -3  18   3       92.98       88.20      4.10 o
  -2  18   3      180.66      181.97      5.53 o
  -1  18   3      468.42      446.15      8.54 o
   0  18   3      149.76      152.70      4.49 o
   1  18   3      103.74      107.14      5.31 o
   2  18   3       59.78       43.04      3.96 o
   3  18   3      292.72      278.06      9.14 o
   4  18   3       49.00       57.59      4.85 o
   5  18   3        1.78        1.72      3.02 o
   6  18   3        1.06        5.04      3.01 o
  -6  19   3       17.28       16.39      3.59 o
  -5  19   3        0.30        4.08      3.38 o
  -4  19   3       72.82       71.38      4.39 o
  -3  19   3       24.80       25.51      2.96 o
  -2  19   3       38.42       42.14      3.04 o
  -1  19   3      311.46      304.36      8.13 o
   0  19   3      181.52      172.36      5.36 o
   1  19   3       55.42       53.21      4.61 o
   2  19   3       72.02       67.55      5.07 o
   3  19   3        1.43        6.06      2.90 o
   4  19   3        5.01        7.89      3.08 o
   5  19   3        7.16        7.68      3.21 o
   6  19   3        4.61        8.08      3.38 o
  -6  20   3       26.63       33.59      4.32 o
  -5  20   3       26.15       28.94      3.90 o
  -4  20   3        0.01        1.56      2.29 o
  -3  20   3        3.00        3.28      2.31 o
  -2  20   3       53.64       47.45      3.83 o
  -1  20   3      187.59      182.72      6.47 o
   0  20   3       13.91        9.96      2.58 o
   1  20   3       14.12       14.75      2.93 o
   2  20   3       41.80       37.00      3.96 o
   3  20   3       25.79       29.36      3.92 o
   4  20   3        0.41       -0.53      3.05 o
   5  20   3        5.52       10.03      3.58 o
   6  20   3        0.84        7.62     10.26 o
  -6  21   3        1.88       -3.72      5.64 o
  -5  21   3      166.81      167.39      8.07 o
  -4  21   3       17.13       23.67      3.24 o
  -3  21   3      227.22      227.52      8.57 o
  -2  21   3       28.17       24.94      3.38 o
  -1  21   3       15.44       16.70      2.98 o
   0  21   3      347.55      329.39     11.72 o
   1  21   3        2.48        3.62      2.67 o
   2  21   3      196.08      215.44      8.36 o
   3  21   3        7.53        9.56      3.27 o
   4  21   3        2.69        8.12      3.43 o
   5  21   3        0.17        5.08      3.29 o
  -5  22   3       89.11      111.24      8.23 o
  -4  22   3       15.62       15.35      3.94 o
  -3  22   3      192.00      196.71     10.13 o
  -2  22   3       75.80       79.74      4.95 o
  -1  22   3      252.42      260.27      8.17 o
   0  22   3       45.75       44.41      4.50 o
   1  22   3       80.21       84.48      6.52 o
   2  22   3       36.25       39.73      4.67 o
   3  22   3       61.47       70.42      5.47 o
   4  22   3       17.38       22.25      4.02 o
   5  22   3       41.46       29.20      6.28 o
  -4  23   3        2.03        3.98      3.67 o
  -3  23   3       14.11        9.63      3.45 o
  -2  23   3       38.55       42.07      4.13 o
  -1  23   3       27.84       35.08      4.36 o
   0  23   3       13.70       19.48      4.20 o
   1  23   3       55.53       52.44      4.60 o
   2  23   3        4.19        5.92      3.05 o
   3  23   3        2.38        4.39      3.11 o
   4  23   3        0.22        6.11      3.43 o
  -4  24   3        0.22       -1.25      3.37 o
  -3  24   3       29.89       31.85      5.11 o
  -2  24   3        2.93        8.34      3.29 o
  -1  24   3        0.03        2.41      3.27 o
   0  24   3       29.68       28.25      5.36 o
   1  24   3        1.98        5.13      3.79 o
   2  24   3       17.69       17.78      3.74 o
   3  24   3      132.43      141.93      7.59 o
   4  24   3        0.73        7.62      7.39 o
  -3  25   3       20.85       22.22      4.77 o
  -2  25   3        4.39        2.93      4.43 o
  -1  25   3       10.21       14.59      4.28 o
   0  25   3       23.48       31.91      4.92 o
   1  25   3        3.72        5.62      5.27 o
   2  25   3      162.82      179.98      8.41 o
   3  25   3       13.40       13.72      5.36 o
  -3  26   3       92.27      128.89     13.80 o
  -2  26   3       38.88       49.64     12.14 o
  -1  26   3       34.08       44.72      5.68 o
   0  26   3       47.96       65.62      6.48 o
   1  26   3       19.33       11.81      5.49 o
   2  26   3       70.42       68.24      9.92 o
  -1  27   3       13.69       30.64      8.06 o
   0  27   3        1.04        9.95      5.71 o
   1  27   3      137.09      146.32     15.77 o
  -9   0   4        5.62        8.98      4.37 o
  -8   0   4        2.60        5.03      3.46 o
  -7   0   4        2.91        4.72      2.58 o
  -6   0   4      235.33      234.14      6.94 o
  -5   0   4       29.63       22.12      2.36 o
  -4   0   4       19.48       28.72      2.35 o
  -3   0   4      366.57      337.72      6.50 o
  -2   0   4     1828.54     1697.41     17.70 o
  -1   0   4      859.50      856.80      9.58 o
   0   0   4      507.59      530.87      6.70 o
   1   0   4      543.49      590.46      8.92 o
   2   0   4     4834.50     5071.88     46.44 o
   3   0   4       32.83       42.04      2.28 o
   4   0   4       57.89       53.62      3.60 o
   5   0   4      922.57      988.28     24.87 o
   6   0   4      100.08      102.59      7.75 o
   7   0   4       24.81       37.64      8.96 o
   8   0   4       24.77       31.43      5.83 o
  -9   1   4       39.37       45.21      4.42 o
  -8   1   4       40.12       46.63      4.02 o
  -7   1   4        4.10        4.63      2.06 o
  -6   1   4       51.01       54.44      2.79 o
  -5   1   4       28.77       27.08      1.81 o
  -4   1   4       10.05       13.93      1.75 o
  -3   1   4        1.53        5.57      0.95 o
  -2   1   4      187.39      179.47      3.08 o
  -1   1   4     1570.15     1567.58     12.14 o
   0   1   4        1.53        3.79      0.90 o
   1   1   4     1533.44     1399.89     11.21 o
   2   1   4       30.45       34.57      1.33 o
   3   1   4      119.01      138.51      2.79 o
   4   1   4      206.32      218.78      4.34 o
   5   1   4        1.19        2.95      1.50 o
   6   1   4        0.11        0.30      2.32 o
   7   1   4        8.07        8.49      2.68 o
   8   1   4       28.74       31.24      5.27 o
  -9   2   4        0.41        1.22      3.58 o
  -8   2   4        3.31        7.72      2.75 o
  -7   2   4        7.38        2.55      2.46 o
  -6   2   4        0.00       -0.38      2.06 o
  -5   2   4        2.75        2.15      1.38 o
  -4   2   4     1564.80     1649.45     14.02 o
  -3   2   4     1005.24      966.21      8.78 o
  -2   2   4     2059.02     2049.65     14.56 o
  -1   2   4     1482.88     1489.22     12.54 o
   0   2   4     2338.91     2454.84     16.52 o
   1   2   4      607.80      567.87      5.47 o
   2   2   4      686.16      766.32      7.21 o
   3   2   4        0.09       -0.28      0.86 o
   4   2   4        3.56        2.29      1.12 o
   5   2   4       13.24       16.87      2.27 o
   6   2   4        3.76        0.03      2.40 o
   7   2   4       21.99       29.53      5.59 o
   8   2   4        0.67       -2.52      2.52 o
  -9   3   4       14.97       27.51      6.99 o
  -8   3   4       74.98       72.85      4.79 o
  -7   3   4        1.08        2.77      2.01 o
  -6   3   4      602.14      570.63      8.80 o
  -5   3   4      351.67      328.45      5.45 o
  -4   3   4       51.57       31.51      1.90 o
  -3   3   4       83.74       63.19      1.90 o
  -2   3   4       99.63       69.93      1.67 o
  -1   3   4      921.23      882.74      7.86 o
   0   3   4      549.37      570.50      5.60 o
   1   3   4      856.68      918.59      9.82 o
   2   3   4        0.11        1.42      0.86 o
   3   3   4       63.24       69.44      2.34 o
   4   3   4      971.44     1020.44     10.43 o
   5   3   4      260.64      251.37      7.44 o
   6   3   4        0.06        0.14      2.35 o
   7   3   4        3.71       10.24      3.03 o
   8   3   4       14.04       17.51      3.78 o
  -9   4   4      113.18       95.97      8.88 o
  -8   4   4       36.71       33.36      3.72 o
  -7   4   4        0.10        1.49      1.93 o
  -6   4   4       72.33       72.18      3.35 o
  -5   4   4      571.62      539.19      7.94 o
  -4   4   4     2840.88     2957.41     22.02 o
  -3   4   4     1380.57     1446.65     11.85 o
  -2   4   4     2602.65     2572.04     17.85 o
  -1   4   4      308.51      316.36      4.42 o
   0   4   4     1557.31     1388.91     10.49 o
   1   4   4      531.60      607.65      6.28 o
   2   4   4        3.24        5.31      1.40 o
   3   4   4        1.51        6.14      2.01 o
   4   4   4      133.07      130.15      3.54 o
   5   4   4      532.74      506.42      9.61 o
   6   4   4      313.10      328.69      8.28 o
   7   4   4        0.25        1.85      2.68 o
   8   4   4       45.76       42.12      4.79 o
  -9   5   4        0.47       -0.36     14.36 o
  -8   5   4        8.15       13.12      2.91 o
  -7   5   4       77.50       82.42      4.05 o
  -6   5   4     1339.86     1255.85     14.29 o
  -5   5   4      100.55      107.61      3.48 o
  -4   5   4       19.83       26.08      1.56 o
  -3   5   4      124.36      131.59      2.72 o
  -2   5   4      321.30      303.37      3.77 o
  -1   5   4      108.95      111.83      1.96 o
   0   5   4     1446.01     1494.34     11.30 o
   1   5   4       33.38       36.03      1.49 o
   2   5   4     2578.77     2737.12     23.90 o
   3   5   4       44.36       41.92      1.98 o
   4   5   4      551.40      589.66      9.25 o
   5   5   4        0.28        1.83      1.75 o
   6   5   4       19.15       15.25      2.56 o
   7   5   4       56.57       62.39      4.88 o
   8   5   4      105.40      113.39      6.64 o
  -9   6   4       11.31       14.34      4.88 o
  -8   6   4      159.05      130.54      9.01 o
  -7   6   4       15.22       14.96      2.46 o
  -6   6   4      408.69      358.49      7.66 o
  -5   6   4      181.15      190.23      4.61 o
  -4   6   4      268.05      283.56      4.56 o
  -3   6   4       23.94       14.05      1.14 o
  -2   6   4      458.92      489.37      5.17 o
  -1   6   4     1606.81     1778.51     14.24 o
   0   6   4      924.59      925.16      8.50 o
   1   6   4      969.15      955.32      8.50 o
   2   6   4      948.66      967.39      9.89 o
   3   6   4      127.07      115.99      3.33 o
   4   6   4        6.47        5.45      2.36 o
   5   6   4        3.75        3.82      1.76 o
   6   6   4      137.42      126.44      5.45 o
   7   6   4      213.11      225.15      8.61 o
   8   6   4       14.22       19.63      3.75 o
  -9   7   4       15.39       27.69     12.77 o
  -8   7   4      175.45      160.86      9.23 o
  -7   7   4        0.02        3.45      3.45 o
  -6   7   4       74.81       72.74      3.63 o
  -5   7   4      421.91      391.50      6.32 o
  -4   7   4      391.90      342.47      5.68 o
  -3   7   4     1310.46     1313.00     11.28 o
  -2   7   4     2852.68     3324.81     22.83 o
  -1   7   4      651.75      645.13      6.94 o
   0   7   4       96.75       84.49      2.03 o
   1   7   4     2658.80     2827.01     20.06 o
   2   7   4       32.30       22.92      1.29 o
   3   7   4     1362.01     1470.05     14.10 o
   4   7   4        1.58        0.77      1.56 o
   5   7   4        3.63        1.55      1.91 o
   6   7   4      103.30       88.92      4.82 o
   7   7   4        0.98        2.03      2.56 o
   8   7   4        4.46        9.37      3.47 o
  -9   8   4      133.83      135.39     15.81 o
  -8   8   4       24.44       23.79      3.94 o
  -7   8   4       58.02       59.03      4.04 o
  -6   8   4      210.48      210.71      6.60 o
  -5   8   4      554.85      518.83      8.67 o
  -4   8   4        6.43        8.19      1.43 o
  -3   8   4      474.45      499.62      5.93 o
  -2   8   4      588.04      586.80      6.94 o
  -1   8   4     3588.54     3669.51     26.91 o
   0   8   4     3263.96     4027.68     27.03 o
   1   8   4      501.71      536.97      8.79 o
   2   8   4      194.22      261.69      4.05 o
   3   8   4       58.64       48.13      2.67 o
   4   8   4      115.60      109.17      4.07 o
   5   8   4      108.36      103.28      4.39 o
   6   8   4       75.63       87.32      4.82 o
   7   8   4       10.32       21.48      4.45 o
   8   8   4       49.70       43.91      7.45 o
  -9   9   4        2.40       -5.42      6.72 o
  -8   9   4       71.68       78.63      5.86 o
  -7   9   4       87.42       80.03      4.62 o
  -6   9   4       43.09       42.32      3.35 o
  -5   9   4      105.21      117.02      4.08 o
  -4   9   4      394.73      443.10      7.56 o
  -3   9   4        3.69        3.81      1.07 o
  -2   9   4      220.03      248.28      4.28 o
  -1   9   4      763.57      860.76      9.21 o
   0   9   4     6324.08     7083.33     45.26 o
   1   9   4      216.76      213.30      3.70 o
   2   9   4      117.90      108.12      2.67 o
   3   9   4      408.02      395.92      7.32 o
   4   9   4       47.63       47.79      3.03 o
   5   9   4      303.38      272.32      7.01 o
   6   9   4       56.69       53.44      4.14 o
   7   9   4        0.60       -0.14      2.57 o
   8   9   4        1.52        5.41      3.42 o
  -9  10   4        8.13        2.87      7.08 o
  -8  10   4        1.32        0.45      2.91 o
  -7  10   4       40.39       48.13      5.38 o
  -6  10   4        5.03        2.36      2.00 o
  -5  10   4       24.76       17.49      2.14 o
  -4  10   4      193.63      193.74      4.97 o
  -3  10   4       99.20       92.50      2.75 o
  -2  10   4      412.14      392.15      5.76 o
  -1  10   4      597.34      588.41      7.23 o
   0  10   4     2027.69     2245.04     16.97 o
   1  10   4      523.10      554.63      9.44 o
   2  10   4       45.13       75.59      2.66 o
   3  10   4       90.94       85.61      3.52 o
   4  10   4       38.52       41.23      2.89 o
   5  10   4      317.57      297.07      7.49 o
   6  10   4       63.32       72.08      4.23 o
   7  10   4       25.05       19.11      3.37 o
   8  10   4        1.56        0.12      3.04 o
  -8  11   4       40.22       43.79      4.88 o
  -7  11   4      148.61      141.90      7.21 o
  -6  11   4       37.77       33.99      3.25 o
  -5  11   4      184.97      190.31      6.04 o
  -4  11   4       85.72       90.71      3.55 o
  -3  11   4      237.04      234.34      5.46 o
  -2  11   4      727.68      665.86      8.15 o
  -1  11   4        5.00        8.32      1.17 o
   0  11   4      665.86      628.19      6.76 o
   1  11   4      155.67      153.46      3.52 o
   2  11   4      280.39      332.62      6.15 o
   3  11   4        0.93        2.85      1.59 o
   4  11   4      304.02      277.80      6.84 o
   5  11   4      298.46      301.40      7.69 o
   6  11   4        0.93        1.79      2.42 o
   7  11   4        0.73        3.22      2.82 o
   8  11   4        6.92       20.81      6.61 o
  -8  12   4       43.40       49.70      4.92 o
  -7  12   4      280.83      288.22     10.16 o
  -6  12   4        0.16       -1.52      2.24 o
  -5  12   4      978.95      922.26     14.42 o
  -4  12   4      747.91      728.05     10.08 o
  -3  12   4      512.93      506.00      8.31 o
  -2  12   4      325.95      305.25      5.32 o
  -1  12   4      148.25      151.93      4.30 o
   0  12   4      257.92      245.41      4.71 o
   1  12   4       27.22       43.47      1.93 o
   2  12   4      213.12      208.51      5.16 o
   3  12   4      162.16      163.71      4.98 o
   4  12   4       96.26       93.32      4.20 o
   5  12   4       52.42       57.07      3.80 o
   6  12   4        0.61       -0.84      2.34 o
   7  12   4       93.12      101.87      5.86 o
   8  12   4       23.56       20.43      6.63 o
  -8  13   4       13.11       22.15      3.93 o
  -7  13   4      116.86      118.15      6.72 o
  -6  13   4      144.47      137.74     10.17 o
  -5  13   4       50.22       52.04      3.77 o
  -4  13   4      130.35      134.58      4.56 o
  -3  13   4       38.83       28.96      2.39 o
  -2  13   4     1030.46     1040.88     11.48 o
  -1  13   4      302.58      281.63      5.20 o
   0  13   4      270.94      308.55      5.50 o
   1  13   4       31.08       39.15      2.14 o
   2  13   4     1088.75     1029.95     18.64 o
   3  13   4      186.18      187.45      5.44 o
   4  13   4      104.33      101.32      4.44 o
   5  13   4      143.48      124.65      5.23 o
   6  13   4        5.38        7.12      2.47 o
   7  13   4      108.77      107.73      6.69 o
  -8  14   4        0.00       10.57      3.68 o
  -7  14   4        0.48        2.52      4.18 o
  -6  14   4        0.28        3.84      2.89 o
  -5  14   4      310.73      319.84      8.33 o
  -4  14   4      129.34      133.53      4.72 o
  -3  14   4        2.59        1.39      1.53 o
  -2  14   4       26.18       26.29      1.89 o
  -1  14   4      100.77      112.13      3.39 o
   0  14   4       62.43       63.54      2.64 o
   1  14   4       13.86       18.16      1.97 o
   2  14   4        1.17        3.21      1.99 o
   3  14   4       69.55       66.34      3.58 o
   4  14   4        0.61       -0.20      2.14 o
   5  14   4        3.13        0.61      2.18 o
   6  14   4       39.15       30.76      3.78 o
   7  14   4        3.68        8.06      3.40 o
  -8  15   4        0.62        2.03      5.38 o
  -7  15   4       39.96       40.45      4.40 o
  -6  15   4        5.06        5.46      3.01 o
  -5  15   4      273.03      277.26      7.97 o
  -4  15   4       38.75       35.77      3.04 o
  -3  15   4       43.14       42.82      2.93 o
  -2  15   4      556.15      588.91      9.53 o
  -1  15   4        7.08        8.33      2.31 o
   0  15   4      431.22      433.68      7.11 o
   1  15   4      394.61      387.69      6.76 o
   2  15   4      398.87      381.61      8.48 o
   3  15   4      106.34       97.20      5.28 o
   4  15   4        0.76       -0.33      2.04 o
   5  15   4       13.66       19.69      4.05 o
   6  15   4       12.00       11.64      3.14 o
   7  15   4        9.04        9.06      3.64 o
  -7  16   4       30.31       34.25      4.27 o
  -6  16   4       36.48       46.02      4.51 o
  -5  16   4       81.41       85.59      6.55 o
  -4  16   4      485.23      468.67     10.07 o
  -3  16   4      397.79      378.31      7.89 o
  -2  16   4      290.03      270.52      6.39 o
  -1  16   4      644.42      607.41      8.29 o
   0  16   4      459.59      432.80      7.33 o
   1  16   4        9.54       10.11      2.18 o
   2  16   4        2.45        2.66      2.08 o
   3  16   4        0.04        2.51      2.12 o
   4  16   4        7.24       10.55      2.97 o
   5  16   4        9.38       13.13      3.40 o
   6  16   4        0.10       -0.64      3.07 o
   7  16   4        3.58       -1.14      6.09 o
  -7  17   4       24.45       27.72      8.67 o
  -6  17   4        3.29        5.10      2.95 o
  -5  17   4       40.31       39.14      4.21 o
  -4  17   4       29.00       28.39      3.26 o
  -3  17   4      382.70      374.87      8.05 o
  -2  17   4      560.10      512.25      9.22 o
  -1  17   4       13.25       11.23      2.89 o
   0  17   4        0.88        0.70      1.61 o
   1  17   4      228.99      258.04      6.94 o
   2  17   4      401.32      377.33      9.81 o
   3  17   4      124.40      103.45      5.69 o
   4  17   4       65.51       55.90      4.76 o
   5  17   4       14.65       14.47      3.47 o
   6  17   4       40.45       52.62      7.29 o
  -7  18   4        9.39       12.29      5.01 o
  -6  18   4        1.24        1.61      2.97 o
  -5  18   4       40.87       40.58      4.22 o
  -4  18   4       27.66       25.37      3.83 o
  -3  18   4        8.33        9.17      2.22 o
  -2  18   4       17.87       14.55      2.42 o
  -1  18   4      514.49      495.28      8.27 o
   0  18   4      107.75       83.47      3.46 o
   1  18   4      229.90      178.78      5.91 o
   2  18   4       83.48       70.05      5.04 o
   3  18   4       28.42       23.37      4.27 o
   4  18   4        6.92        4.60      2.90 o
   5  18   4        0.04        0.41      4.89 o
   6  18   4        4.42        9.77      3.59 o
  -6  19   4        1.96        3.60      3.09 o
  -5  19   4       62.60       63.53      6.01 o
  -4  19   4       77.02       77.59      5.31 o
  -3  19   4        1.33       -0.78      1.99 o
  -2  19   4       60.51       56.30      3.39 o
  -1  19   4        1.29        2.61      2.33 o
   0  19   4        3.26        6.39      2.42 o
   1  19   4        0.13        2.94      2.46 o
   2  19   4      258.83      229.13     10.04 o
   3  19   4        0.04        0.75      3.61 o
   4  19   4       13.38       12.98      3.42 o
   5  19   4        0.82       -2.57      2.96 o
   6  19   4        9.58       18.50      7.82 o
  -6  20   4        0.02        6.42      3.33 o
  -5  20   4       99.01      101.91      6.22 o
  -4  20   4       27.46       28.72      4.51 o
  -3  20   4        8.60        6.73      4.24 o
  -2  20   4       21.61       23.94      2.61 o
  -1  20   4       16.45        9.57      3.24 o
   0  20   4      189.79      181.86      6.38 o
   1  20   4       93.88       75.41      5.24 o
   2  20   4       52.54       46.14      4.37 o
   3  20   4        2.42        3.67      2.76 o
   4  20   4      101.53      113.72      6.74 o
   5  20   4        5.83        3.66      3.16 o
  -6  21   4       74.37       88.12     11.47 o
  -5  21   4        0.63        6.23      3.79 o
  -4  21   4        6.60        9.88      2.97 o
  -3  21   4       14.05        9.42      2.90 o
  -2  21   4       48.00       55.63      6.35 o
  -1  21   4       22.15       17.94      3.06 o
   0  21   4       19.66       29.39      3.49 o
   1  21   4       96.53       87.95      5.31 o
   2  21   4       56.24       68.95      5.10 o
   3  21   4        6.12       -0.34      3.53 o
   4  21   4        4.58       10.44      3.46 o
   5  21   4      125.98      142.98      7.88 o
  -5  22   4       72.90       93.01      6.17 o
  -4  22   4        6.68        9.41      3.88 o
  -3  22   4        2.48        2.43      3.91 o
  -2  22   4        0.36       -0.90      2.29 o
  -1  22   4       81.05       83.51      4.93 o
   0  22   4        8.86       11.66      3.71 o
   1  22   4       48.87       50.01      4.40 o
   2  22   4       22.60       17.28      3.52 o
   3  22   4       28.41       29.34      4.27 o
   4  22   4       13.59       12.97      3.50 o
   5  22   4        0.34       -7.62      7.62 o
  -4  23   4        4.93       -0.79      4.55 o
  -3  23   4      223.22      224.92     10.92 o
  -2  23   4        0.07       13.25      3.62 o
  -1  23   4       37.97       41.68      5.98 o
   0  23   4       49.84       52.13      5.53 o
   1  23   4       12.45       19.93      3.53 o
   2  23   4        7.22        3.22      3.82 o
   3  23   4      155.48      176.65      8.38 o
   4  23   4       15.28       11.96      3.78 o
  -4  24   4       14.40       16.60      5.52 o
  -3  24   4        5.28        1.38      6.33 o
  -2  24   4      187.75      184.90      8.68 o
  -1  24   4       81.95       82.92      6.05 o
   0  24   4        0.83       -1.82      3.24 o
   1  24   4      108.59      126.26      9.53 o
   2  24   4       26.82       22.19      3.94 o
   3  24   4        9.34       12.82      3.50 o
   4  24   4        0.45        4.75      7.93 o
  -3  25   4       65.74       62.25      8.00 o
  -2  25   4        2.27        7.31      3.70 o
  -1  25   4        6.10       12.11      5.46 o
   0  25   4       10.09        0.78      5.53 o
   1  25   4        0.23        0.66      3.48 o
   2  25   4       34.48       27.09      4.06 o
   3  25   4       19.89       20.14     12.30 o
  -2  26   4       42.58       19.67      9.86 o
  -1  26   4        9.42        6.96      5.31 o
   0  26   4       44.37       58.11     11.49 o
   1  26   4       16.32       28.41      6.62 o
   2  26   4        2.18        5.61      4.73 o
  -1  27   4       29.93       23.07     10.75 o
   0  27   4        2.87       -2.33      9.01 o
  -9   1   5        0.38        3.42      5.07 o
  -8   1   5        1.52       -1.81      2.89 o
  -7   1   5      170.66      178.70      5.48 o
  -6   1   5       30.24       36.05      2.45 o
  -5   1   5        8.11        3.12      1.65 o
  -4   1   5      985.04      982.67      9.72 o
  -3   1   5      246.15      226.47      3.56 o
  -2   1   5     1192.99     1157.25     11.08 o
  -1   1   5      120.77       93.03      1.89 o
   0   1   5      434.60      446.05      4.48 o
   1   1   5      617.69      652.19      6.64 o
   2   1   5        2.32        2.32      0.85 o
   3   1   5      455.24      454.02      5.67 o
   4   1   5     1216.60     1239.14     13.93 o
   5   1   5      156.87      169.80      5.53 o
   6   1   5      158.98      152.12      6.68 o
   7   1   5        1.11       -0.70      3.64 o
   8   1   5        4.79       13.14      3.36 o
  -9   2   5       12.85       13.56      5.47 o
  -8   2   5       18.36       24.16      4.03 o
  -7   2   5       10.95        9.40      2.09 o
  -6   2   5       99.18       91.71      3.58 o
  -5   2   5       41.53       47.46      2.25 o
  -4   2   5      369.87      402.72      5.60 o
  -3   2   5      349.77      331.14      4.41 o
  -2   2   5     2818.88     3068.93     20.85 o
  -1   2   5       42.97       40.72      1.38 o
   0   2   5       39.37       21.09      1.19 o
   1   2   5     1757.16     1736.60     13.85 o
   2   2   5      629.34      667.28      6.77 o
   3   2   5      458.05      507.68      6.78 o
   4   2   5       18.98       27.49      1.93 o
   5   2   5       69.59       70.63      3.76 o
   6   2   5      105.18      107.55      5.70 o
   7   2   5       35.71       39.73      4.32 o
   8   2   5        1.30       -0.96      2.92 o
  -9   3   5       24.29       46.10     10.80 o
  -8   3   5       15.15       18.95      3.33 o
  -7   3   5       55.33       58.49      3.78 o
  -6   3   5      792.55      783.28     10.67 o
  -5   3   5       91.00       85.79      2.82 o
  -4   3   5      488.72      471.92      6.14 o
  -3   3   5      101.35       93.23      2.24 o
  -2   3   5       56.11       43.32      1.35 o
  -1   3   5      269.54      301.72      4.04 o
   0   3   5      621.52      631.93      6.35 o
   1   3   5       69.18       59.77      1.73 o
   2   3   5       39.78       44.85      1.58 o
   3   3   5      259.08      246.38      4.31 o
   4   3   5      248.43      266.42      5.14 o
   5   3   5      211.78      214.20      6.23 o
   6   3   5        4.51        3.20      2.43 o
   7   3   5        0.02       -0.83      2.55 o
   8   3   5      122.27      126.41      7.09 o
  -9   4   5        9.53        5.57     13.13 o
  -8   4   5       33.25       30.05      4.57 o
  -7   4   5        2.12        4.40      1.98 o
  -6   4   5      344.11      352.70      7.35 o
  -5   4   5       41.90       48.41      2.45 o
  -4   4   5     1293.85     1384.06     12.36 o
  -3   4   5        4.00        3.21      0.90 o
  -2   4   5      240.41      217.11      3.09 o
  -1   4   5       93.97       90.16      1.79 o
   0   4   5        0.50        1.37      0.97 o
   1   4   5      105.29       70.78      1.91 o
   2   4   5      238.05      288.32      4.04 o
   3   4   5      141.12      150.79      3.62 o
   4   4   5       12.77       19.77      1.77 o
   5   4   5       64.78       61.99      3.61 o
   6   4   5       24.19       27.46      2.91 o
   7   4   5        6.38        9.07      3.15 o
   8   4   5        0.21        4.84      3.25 o
  -9   5   5       74.11       95.30      8.87 o
  -8   5   5      173.94      158.78     11.47 o
  -7   5   5       66.23       71.34      4.29 o
  -6   5   5      277.33      242.50      5.72 o
  -5   5   5      301.42      273.59      5.43 o
  -4   5   5      506.08      484.71      6.25 o
  -3   5   5      493.91      475.22      5.58 o
  -2   5   5      464.49      422.67      4.74 o
  -1   5   5      140.44      105.77      2.05 o
   0   5   5      452.08      405.23      4.70 o
   1   5   5      150.10      165.01      2.98 o
   2   5   5      265.77      266.74      4.64 o
   3   5   5        3.73        4.64      1.52 o
   4   5   5        2.48       -1.49      1.49 o
   5   5   5      106.68      104.51      4.24 o
   6   5   5        1.34        3.73      2.49 o
   7   5   5      152.57      162.12      7.48 o
   8   5   5      103.55      106.15      6.64 o
  -9   6   5       16.35       15.68      7.33 o
  -8   6   5      236.61      216.30     10.48 o
  -7   6   5      145.42      127.89      6.49 o
  -6   6   5       23.02       23.42      2.27 o
  -5   6   5      400.57      382.67      6.53 o
  -4   6   5      167.01      156.59      3.40 o
  -3   6   5       45.29       45.33      1.69 o
  -2   6   5      583.79      643.27      6.36 o
  -1   6   5     1084.88     1144.45      9.48 o
   0   6   5     1627.99     1543.11     12.15 o
   1   6   5      183.71      152.28      2.94 o
   2   6   5       95.63       90.14      2.19 o
   3   6   5      757.08      856.51      9.97 o
   4   6   5        6.72        5.03      1.72 o
   5   6   5      183.12      197.30      6.39 o
   6   6   5      235.29      212.85      6.94 o
   7   6   5       78.37       85.23      5.71 o
   8   6   5        3.55        0.30      4.53 o
  -9   7   5       53.88       63.55      9.66 o
  -8   7   5       89.07       80.38      9.03 o
  -7   7   5       91.06       89.59      5.52 o
  -6   7   5       15.08        9.25      2.49 o
  -5   7   5        3.05        2.59      1.65 o
  -4   7   5       39.82       37.88      1.81 o
  -3   7   5     1602.62     1666.93     13.54 o
  -2   7   5      547.68      633.99      6.36 o
  -1   7   5      147.98      140.38      2.56 o
   0   7   5      147.30      146.09      2.80 o
   1   7   5      504.13      518.34      6.02 o
   2   7   5        5.62        8.33      1.04 o
   3   7   5      563.25      559.04      7.77 o
   4   7   5        7.68        5.25      1.80 o
   5   7   5       62.24       68.57      3.69 o
   6   7   5       24.29       34.29      5.48 o
   7   7   5       84.99       83.19      4.82 o
   8   7   5        2.93        4.25      3.29 o
  -9   8   5        0.12        6.54      7.21 o
  -8   8   5        0.67        4.86      3.30 o
  -7   8   5      204.17      203.08      8.04 o
  -6   8   5       78.94       89.27      4.59 o
  -5   8   5      153.47      146.80      4.48 o
  -4   8   5       20.16       25.75      2.47 o
  -3   8   5       62.52       59.08      2.22 o
  -2   8   5      926.19      888.83      9.30 o
  -1   8   5     1974.61     2194.41     17.82 o
   0   8   5        3.11        3.86      1.01 o
   1   8   5      102.47      122.62      3.49 o
   2   8   5      379.53      405.50      6.17 o
   3   8   5        0.94        0.92      1.36 o
   4   8   5      116.52      105.21      4.13 o
   5   8   5      263.90      270.96      7.03 o
   6   8   5      170.81      170.41      6.69 o
   7   8   5       34.42       36.15      3.64 o
   8   8   5       24.35       26.43      3.99 o
  -9   9   5       55.93       48.70     10.35 o
  -8   9   5        1.84       -2.93      2.93 o
  -7   9   5       36.59       34.36      4.09 o
  -6   9   5       86.05       89.15      5.32 o
  -5   9   5       83.88       97.05      3.79 o
  -4   9   5        9.19        9.03      1.64 o
  -3   9   5       22.70       17.65      1.47 o
  -2   9   5        3.51        5.96      1.06 o
  -1   9   5       27.70       11.99      1.23 o
   0   9   5      364.79      386.08      5.05 o
   1   9   5      286.28      361.32      5.13 o
   2   9   5      199.26      186.06      4.15 o
   3   9   5       14.37       13.51      1.85 o
   4   9   5       71.51       65.85      3.52 o
   5   9   5      410.67      375.53      8.47 o
   6   9   5       24.29       20.66      3.09 o
   7   9   5        0.99        5.07      3.72 o
   8   9   5        0.39       -2.58      9.50 o
  -9  10   5       16.91       33.78      9.59 o
  -8  10   5        1.80        7.25      3.89 o
  -7  10   5      278.05      280.57      9.77 o
  -6  10   5      152.99      151.48      6.76 o
  -5  10   5        4.60        5.12      1.60 o
  -4  10   5       36.15       35.59      2.34 o
  -3  10   5      563.91      550.78      7.46 o
  -2  10   5       12.98       14.01      1.31 o
  -1  10   5        0.78        2.86      1.01 o
   0  10   5      734.54      730.82      7.68 o
   1  10   5       24.04       12.49      1.25 o
   2  10   5       72.53       75.13      2.73 o
   3  10   5        3.85        3.54      1.59 o
   4  10   5        0.07       -0.09      1.71 o
   5  10   5       84.37       80.54      4.28 o
   6  10   5       60.49       52.26      4.23 o
   7  10   5        0.02       -1.78      2.69 o
   8  10   5       59.15       71.12      9.29 o
  -8  11   5        6.01        9.65      3.42 o
  -7  11   5      256.97      260.51      9.61 o
  -6  11   5        1.76        4.28      2.45 o
  -5  11   5        5.84        5.30      2.12 o
  -4  11   5        0.31       -1.54      1.54 o
  -3  11   5       43.27       32.79      2.24 o
  -2  11   5      268.87      292.10      5.12 o
  -1  11   5      106.39      132.92      3.36 o
   0  11   5      481.80      513.44      7.08 o
   1  11   5       25.74       29.97      1.91 o
   2  11   5       33.18       32.70      2.04 o
   3  11   5        0.83        1.90      1.61 o
   4  11   5       28.46       28.08      2.69 o
   5  11   5        0.19        3.05      2.22 o
   6  11   5       15.33       19.51      3.66 o
   7  11   5        0.02       -0.16      2.86 o
   8  11   5        1.83        1.43      8.92 o
  -8  12   5        8.20       15.50      6.09 o
  -7  12   5      144.13      149.25     10.00 o
  -6  12   5      196.76      188.32      7.80 o
  -5  12   5       70.01       63.85      3.60 o
  -4  12   5        6.43        5.69      1.75 o
  -3  12   5       10.74       14.87      1.85 o
  -2  12   5        1.33        0.54      1.14 o
  -1  12   5      100.20       86.29      3.47 o
   0  12   5       91.98      110.40      3.25 o
   1  12   5        1.70        1.92      1.23 o
   2  12   5       49.77       63.68      3.15 o
   3  12   5        0.82        3.56      1.90 o
   4  12   5        1.57       -1.94      1.94 o
   5  12   5       12.59       11.54      3.18 o
   6  12   5       96.92       94.82      4.98 o
   7  12   5       28.08       31.36      6.43 o
  -8  13   5       88.93       89.96      6.35 o
  -7  13   5        6.47        9.37      4.80 o
  -6  13   5      237.64      228.40      8.76 o
  -5  13   5       92.70       99.11      5.57 o
  -4  13   5      668.92      649.33     10.40 o
  -3  13   5       74.70       87.97      3.55 o
  -2  13   5       44.01       43.27      2.23 o
  -1  13   5       58.03       60.79      2.52 o
   0  13   5      213.77      206.07      4.59 o
   1  13   5      134.54      132.95      3.76 o
   2  13   5       79.81       88.95      4.07 o
   3  13   5       43.89       40.98      2.96 o
   4  13   5      279.16      255.00      6.96 o
   5  13   5      214.98      204.85      6.65 o
   6  13   5      124.44      110.62      5.42 o
   7  13   5       35.58       28.72      3.87 o
  -8  14   5        2.67        4.27      5.35 o
  -7  14   5       81.79       78.97      5.89 o
  -6  14   5      700.49      675.88     15.68 o
  -5  14   5      279.06      253.01      9.92 o
  -4  14   5      639.89      594.23     11.79 o
  -3  14   5      153.46      164.77      5.13 o
  -2  14   5       59.17       66.95      2.80 o
  -1  14   5       45.91       37.79      2.20 o
   0  14   5      609.02      583.62      8.39 o
   1  14   5       79.51       75.20      3.52 o
   2  14   5      918.73      962.32     24.19 o
   3  14   5      170.76      172.60      6.07 o
   4  14   5       27.46       28.85      2.90 o
   5  14   5        0.05        9.20      2.50 o
   6  14   5        0.00       -0.45      2.62 o
   7  14   5       25.41       38.36      4.73 o
  -7  15   5        0.88        1.11      2.94 o
  -6  15   5       62.17       56.49      4.93 o
  -5  15   5        1.06       -3.60      3.60 o
  -4  15   5      613.66      602.71     12.06 o
  -3  15   5       42.45       44.42      2.89 o
  -2  15   5      439.10      426.34      8.01 o
  -1  15   5      169.47      176.17      4.51 o
   0  15   5        2.09        1.46      1.43 o
   1  15   5      132.49      121.37      4.21 o
   2  15   5        0.40        3.47      2.01 o
   3  15   5       10.07       22.13      2.73 o
   4  15   5        5.98        8.05      2.36 o
   5  15   5        5.52        5.22      3.89 o
   6  15   5       22.08       25.35      3.57 o
   7  15   5       10.33       22.19      4.73 o
  -7  16   5        0.02        5.13      3.35 o
  -6  16   5       17.83       19.19      4.53 o
  -5  16   5       63.81       66.67      4.91 o
  -4  16   5      198.00      193.59      6.82 o
  -3  16   5       99.98      105.84      4.58 o
  -2  16   5       13.55       18.70      2.43 o
  -1  16   5        6.45        5.66      2.17 o
   0  16   5      132.25      123.71      3.98 o
   1  16   5        0.07        0.61      1.83 o
   2  16   5       88.43       96.61      4.60 o
   3  16   5        0.36        1.38      1.96 o
   4  16   5       28.86       45.33      5.92 o
   5  16   5        7.17        6.41      3.06 o
   6  16   5        0.62        6.68      3.14 o
  -7  17   5       16.48       24.06      3.97 o
  -6  17   5       42.30       49.85      4.83 o
  -5  17   5       17.31       21.35      3.35 o
  -4  17   5      105.33      104.58      5.28 o
  -3  17   5       82.85       82.29      4.59 o
  -2  17   5        2.80        6.58      2.07 o
  -1  17   5        2.59        4.04      2.02 o
   0  17   5      219.69      235.29      5.57 o
   1  17   5        3.70        5.02      3.21 o
   2  17   5       13.29       21.01      2.72 o
   3  17   5      186.80      175.31      6.46 o
   4  17   5        7.95        4.11      2.93 o
   5  17   5        1.77        8.54      3.21 o
   6  17   5        0.36        1.60      4.61 o
  -7  18   5      127.63      129.61     16.17 o
  -6  18   5        6.91        7.97      3.14 o
  -5  18   5       80.42       71.97      5.33 o
  -4  18   5      121.73      107.96      6.09 o
  -3  18   5        3.40       10.18      2.47 o
  -2  18   5      186.74      187.80      5.69 o
  -1  18   5       66.04       74.41      3.17 o
   0  18   5      159.90      166.17      4.55 o
   1  18   5      378.60      332.05      8.35 o
   2  18   5        0.07        1.33      2.04 o
   3  18   5       45.59       53.35      4.47 o
   4  18   5       19.75       19.08      3.50 o
   5  18   5        2.55       12.36      5.86 o
   6  18   5        0.22       -5.25      6.27 o
  -6  19   5       20.92       16.37      3.87 o
  -5  19   5       30.79       42.21      4.54 o
  -4  19   5      151.12      160.24      7.36 o
  -3  19   5      153.46      150.36      6.24 o
  -2  19   5       65.00       71.01      4.28 o
  -1  19   5       10.11        4.90      2.39 o
   0  19   5      113.03      117.45      4.57 o
   1  19   5       12.52       11.37      2.83 o
   2  19   5        0.10        3.77      2.56 o
   3  19   5        0.20        4.89      2.67 o
   4  19   5       39.35       48.61      4.65 o
   5  19   5       15.86       23.30      5.59 o
   6  19   5        9.00       13.89      9.68 o
  -6  20   5       56.18       67.71      6.32 o
  -5  20   5       24.74       26.14      4.75 o
  -4  20   5        8.06       15.45      3.11 o
  -3  20   5       14.01       18.92      2.85 o
  -2  20   5       96.82      105.40      5.20 o
  -1  20   5       78.67       69.09      3.83 o
   0  20   5      228.14      198.07      7.68 o
   1  20   5        2.00        9.48      2.56 o
   2  20   5        1.01        3.28      2.54 o
   3  20   5        9.59        8.07      3.28 o
   4  20   5        0.14        8.31      3.21 o
   5  20   5        6.66        1.75      3.49 o
  -6  21   5        0.00       12.23      7.21 o
  -5  21   5       80.62       96.19     11.62 o
  -4  21   5        0.11        1.48      2.75 o
  -3  21   5       11.24       16.84      3.05 o
  -2  21   5      135.04      138.64      6.07 o
  -1  21   5       24.65       20.22      3.43 o
   0  21   5       39.18       32.92      4.06 o
   1  21   5       24.09       26.73      3.53 o
   2  21   5        1.06        4.36      2.65 o
   3  21   5       97.78      103.09      6.44 o
   4  21   5        1.12        1.79      7.14 o
   5  21   5       15.52       26.57      7.64 o
  -5  22   5       38.94       52.22      6.60 o
  -4  22   5       23.23       25.84      3.83 o
  -3  22   5      159.79      140.94      8.58 o
  -2  22   5       22.81       21.90      3.95 o
  -1  22   5       38.68       38.85      4.60 o
   0  22   5       35.65       34.07      8.01 o
   1  22   5       73.83       81.37      5.41 o
   2  22   5       12.32       21.54      3.64 o
   3  22   5       42.21       36.48      6.43 o
   4  22   5        0.14        5.52      3.93 o
  -4  23   5       17.09        9.99      4.11 o
  -3  23   5        3.29        5.01      3.92 o
  -2  23   5      120.48       99.35      6.71 o
  -1  23   5       52.32       36.45      5.41 o
   0  23   5        3.11        4.29      7.64 o
   1  23   5        6.45        4.83      4.54 o
   2  23   5        1.21        3.93      3.17 o
   3  23   5       10.55        5.38      4.89 o
   4  23   5        0.01        8.15      8.87 o
  -4  24   5        3.03       12.27      5.62 o
  -3  24   5        1.10       -0.05      3.67 o
  -2  24   5        6.27        5.40      4.92 o
  -1  24   5        7.14       -3.38      6.56 o
   0  24   5        0.61        6.98      4.41 o
   1  24   5       68.46       92.59      6.87 o
   2  24   5       16.02       17.33      3.78 o
   3  24   5       39.47       41.17      6.81 o
  -3  25   5        0.05        5.61     10.62 o
  -2  25   5      159.06      166.20     10.29 o
  -1  25   5       27.54       30.97      9.48 o
   0  25   5        8.66        8.93      5.27 o
   1  25   5        5.05       -0.36      4.45 o
   2  25   5       26.06       39.26      6.30 o
  -2  26   5       15.80       24.15      9.41 o
  -1  26   5        4.06       14.52      9.77 o
   0  26   5       49.28       38.13     11.51 o
  -9   0   6       39.63       57.84     10.93 o
  -8   0   6        4.24        3.49      6.14 o
  -7   0   6      321.54      331.51     21.37 o
  -6   0   6      167.89      173.89      6.14 o
  -5   0   6      600.41      632.75     16.23 o
  -4   0   6     1000.58      978.37     13.91 o
  -3   0   6      415.55      309.78      6.20 o
  -2   0   6     1077.49     1216.74     14.03 o
  -1   0   6        0.85        7.82      6.37 o
   0   0   6     6283.02     6965.87     61.83 o
   1   0   6     3791.00     4443.70     41.61 o
   2   0   6      501.95      478.46      8.18 o
   3   0   6      743.51      809.68     12.03 o
   4   0   6        4.74        8.15      2.28 o
   5   0   6      166.46      149.85      6.72 o
   6   0   6       18.00        7.65      4.10 o
   7   0   6       52.35       60.59     11.85 o
   8   0   6        3.35       -4.03      8.49 o
  -9   1   6        1.79       -2.02      4.75 o
  -8   1   6       11.29       11.81      4.68 o
  -7   1   6       30.69       25.20      2.93 o
  -6   1   6       83.90       92.11      3.51 o
  -5   1   6       46.67       47.32      2.23 o
  -4   1   6        1.12       -0.66      1.04 o
  -3   1   6       93.90      101.46      2.36 o
  -2   1   6      238.08      209.13      2.96 o
  -1   1   6     1902.96     1930.24     15.31 o
   0   1   6     1132.34     1204.15      9.67 o
   1   1   6      868.48      952.68      9.06 o
   2   1   6     4357.30     4910.02     32.77 o
   3   1   6       62.88       55.91      2.04 o
   4   1   6       59.27       64.92      2.96 o
   5   1   6      166.70      149.22      5.35 o
   6   1   6       96.20       99.15      5.64 o
   7   1   6       52.34       46.05      4.39 o
   8   1   6       19.26       19.92      4.74 o
  -9   2   6        0.37        5.49      4.21 o
  -8   2   6        4.12        3.70      3.35 o
  -7   2   6        9.72       10.87      2.23 o
  -6   2   6       21.48       26.04      2.30 o
  -5   2   6      141.76      136.30      3.84 o
  -4   2   6       48.96       47.39      1.98 o
  -3   2   6      280.85      297.29      4.19 o
  -2   2   6      627.04      706.89      7.59 o
  -1   2   6      235.88      215.94      3.49 o
   0   2   6     1845.73     1992.29     14.53 o
   1   2   6      312.48      356.75      4.52 o
   2   2   6       34.68       33.12      1.56 o
   3   2   6      472.63      503.41      7.01 o
   4   2   6        0.42       -1.45      1.48 o
   5   2   6        5.04        6.74      2.21 o
   6   2   6       62.04       66.87      5.12 o
   7   2   6       10.29       12.53      3.09 o
   8   2   6       44.55       43.13      4.84 o
  -9   3   6       47.38       42.11      9.59 o
  -8   3   6        0.04        3.39      3.09 o
  -7   3   6        5.55        7.05      2.06 o
  -6   3   6      394.64      398.05      8.12 o
  -5   3   6       46.99       54.74      2.30 o
  -4   3   6      123.49       93.36      2.64 o
  -3   3   6        0.84       -0.12      0.80 o
  -2   3   6      337.81      400.45      5.34 o
  -1   3   6      686.10      725.60      7.52 o
   0   3   6      625.71      684.54      6.53 o
   1   3   6       82.44       85.33      2.15 o
   2   3   6       42.96       37.39      1.58 o
   3   3   6      193.63      175.80      4.00 o
   4   3   6       44.83       50.75      2.67 o
   5   3   6      392.22      369.56      8.53 o
   6   3   6        6.15        8.80      3.14 o
   7   3   6        1.35       -2.42      2.61 o
   8   3   6       34.07       41.11      5.35 o
  -9   4   6      112.78      143.28     15.05 o
  -8   4   6        0.03        4.15      9.54 o
  -7   4   6       30.77       33.62      2.85 o
  -6   4   6       41.60       39.96      3.61 o
  -5   4   6      550.85      559.72      7.34 o
  -4   4   6     2939.16     2928.42     20.71 o
  -3   4   6      752.62      874.20      8.37 o
  -2   4   6     1384.86     1499.38     13.15 o
  -1   4   6      580.40      624.80      6.90 o
   0   4   6      601.90      644.41      6.50 o
   1   4   6       49.98       38.39      1.57 o
   2   4   6       35.41       37.38      2.25 o
   3   4   6      153.57      135.14      3.35 o
   4   4   6       25.12       26.35      2.21 o
   5   4   6        4.10        2.64      2.11 o
   6   4   6      186.06      188.89      6.51 o
   7   4   6        0.61       -0.04      2.81 o
   8   4   6        0.86        1.62      3.21 o
  -9   5   6        0.57       17.02      6.72 o
  -8   5   6      517.89      495.35     17.99 o
  -7   5   6       33.79       33.93      3.74 o
  -6   5   6       33.10       45.01      3.04 o
  -5   5   6       97.83       86.16      3.46 o
  -4   5   6     1155.37     1225.31     11.43 o
  -3   5   6      329.24      377.24      4.92 o
  -2   5   6      212.85      174.64      3.12 o
  -1   5   6       58.02       68.71      2.17 o
   0   5   6       23.24       19.29      1.19 o
   1   5   6        3.26        6.76      1.03 o
   2   5   6      479.76      473.22      5.83 o
   3   5   6      170.61      174.72      4.18 o
   4   5   6        4.01       11.75      1.98 o
   5   5   6       81.03       85.21      4.27 o
   6   5   6       58.87       60.05      4.10 o
   7   5   6      159.67      162.81      7.61 o
   8   5   6       29.06       25.82      4.16 o
  -9   6   6       13.41       31.18      8.24 o
  -8   6   6        0.01        6.34      3.88 o
  -7   6   6        0.50        1.85      2.32 o
  -6   6   6       95.89       92.60      4.81 o
  -5   6   6        5.03        4.61      1.65 o
  -4   6   6      320.50      323.52      5.65 o
  -3   6   6      469.13      409.83      5.25 o
  -2   6   6      309.51      283.13      3.84 o
  -1   6   6      212.57      216.23      3.32 o
   0   6   6      586.81      597.65      6.42 o
   1   6   6      460.54      444.91      5.60 o
   2   6   6       14.85       17.77      1.57 o
   3   6   6       38.05       42.73      2.27 o
   4   6   6       28.31       29.83      2.50 o
   5   6   6      196.01      178.90      5.65 o
   6   6   6      108.08      109.75      5.24 o
   7   6   6        1.85        0.78      2.98 o
   8   6   6        5.63        4.49      3.52 o
  -9   7   6       34.12       25.40      7.62 o
  -8   7   6       19.37       16.13      4.25 o
  -7   7   6        0.08        6.16      2.88 o
  -6   7   6       84.40       75.93      4.25 o
  -5   7   6      448.10      427.24      9.11 o
  -4   7   6      131.27      148.92      4.28 o
  -3   7   6       12.30        8.34      1.09 o
  -2   7   6      324.88      369.78      4.61 o
  -1   7   6      609.22      651.37      6.70 o
   0   7   6       22.13       18.28      1.23 o
   1   7   6       33.07       46.61      1.83 o
   2   7   6      243.09      249.44      4.82 o
   3   7   6      392.72      395.61      6.59 o
   4   7   6       41.01       45.87      3.03 o
   5   7   6        3.75        6.90      2.31 o
   6   7   6      343.52      319.60     10.37 o
   7   7   6       11.87       16.32      3.54 o
   8   7   6        0.88       -2.81      8.45 o
  -9   8   6       11.55       21.77      9.95 o
  -8   8   6       63.98       76.42      5.67 o
  -7   8   6       63.05       74.74      5.25 o
  -6   8   6        2.18        1.80      2.08 o
  -5   8   6      250.78      240.77      6.86 o
  -4   8   6      493.88      495.09     10.81 o
  -3   8   6      786.25      762.45      8.91 o
  -2   8   6       21.14       35.03      1.69 o
  -1   8   6       21.14       25.50      1.62 o
   0   8   6      280.41      335.73      4.73 o
   1   8   6      125.37      120.83      2.92 o
   2   8   6      204.93      197.30      4.36 o
   3   8   6       90.71       91.49      3.67 o
   4   8   6      747.10      708.50     11.29 o
   5   8   6      185.15      182.49      5.99 o
   6   8   6       97.36       88.10      5.04 o
   7   8   6       10.54        9.34      2.70 o
   8   8   6        8.23        3.14      9.14 o
  -9   9   6       95.03      116.89     15.86 o
  -8   9   6       15.24       24.79      3.93 o
  -7   9   6       62.15       78.58      5.45 o
  -6   9   6       68.56       76.17      4.42 o
  -5   9   6       97.27      108.00      4.77 o
  -4   9   6       10.64       13.69      2.02 o
  -3   9   6       41.29       46.68      2.14 o
  -2   9   6      437.20      458.57      6.40 o
  -1   9   6       18.67       15.04      1.41 o
   0   9   6      463.89      441.19      5.70 o
   1   9   6       52.21       58.45      2.14 o
   2   9   6        0.36        0.23      1.15 o
   3   9   6       17.18       18.60      2.20 o
   4   9   6       15.33       16.09      2.55 o
   5   9   6      235.09      228.04      6.78 o
   6   9   6       55.87       64.18      4.51 o
   7   9   6        2.72       -2.31      2.31 o
  -8  10   6       30.12       24.73      4.05 o
  -7  10   6       40.43       43.99      5.44 o
  -6  10   6      176.49      179.56      7.55 o
  -5  10   6        5.48        2.25      1.88 o
  -4  10   6      173.29      172.00      5.64 o
  -3  10   6       98.21      104.68      3.61 o
  -2  10   6      546.23      568.42      7.72 o
  -1  10   6      303.31      284.90      4.97 o
   0  10   6      423.34      437.46      6.44 o
   1  10   6      840.10      796.35      9.62 o
   2  10   6      126.13      126.47      4.80 o
   3  10   6      412.98      399.07      7.92 o
   4  10   6      175.58      175.99      5.63 o
   5  10   6       42.96       45.60      3.58 o
   6  10   6        2.41        4.02      2.60 o
   7  10   6       20.54       18.95      2.99 o
  -8  11   6       86.56       89.64      6.26 o
  -7  11   6        8.85       21.82      4.00 o
  -6  11   6       22.56       25.53      3.18 o
  -5  11   6       40.99       45.84      3.43 o
  -4  11   6      197.57      166.15      5.68 o
  -3  11   6        1.56        4.07      1.48 o
  -2  11   6       68.83       78.16      2.72 o
  -1  11   6      347.80      296.27      5.25 o
   0  11   6      312.10      332.34      5.69 o
   1  11   6       58.14       46.15      2.24 o
   2  11   6       43.98       56.34      2.71 o
   3  11   6       53.24       61.71      3.43 o
   4  11   6        8.86        7.47      2.31 o
   5  11   6      134.29      132.35      5.37 o
   6  11   6        0.12        4.04      2.82 o
   7  11   6        8.83        9.85      3.27 o
  -8  12   6        1.30       10.04      5.31 o
  -7  12   6      410.10      375.71     12.55 o
  -6  12   6      141.60      137.08      6.82 o
  -5  12   6      139.86      138.09      5.65 o
  -4  12   6       18.70       24.60      2.77 o
  -3  12   6       11.78        6.50      2.06 o
  -2  12   6      398.45      368.93      7.62 o
  -1  12   6       36.38       37.51      2.12 o
   0  12   6       33.78       37.84      2.15 o
   1  12   6      980.19      955.50     14.78 o
   2  12   6       67.47       62.96      3.61 o
   3  12   6     1004.38      937.19     13.25 o
   4  12   6       81.82       70.41      3.98 o
   5  12   6       59.47       54.71      3.81 o
   6  12   6      166.77      155.70      6.84 o
   7  12   6        9.50       11.39      3.45 o
  -8  13   6      124.56      139.25      7.88 o
  -7  13   6        6.47       11.92      3.30 o
  -6  13   6        2.07        3.19      2.82 o
  -5  13   6       35.38       31.72      3.22 o
  -4  13   6      364.38      336.38      8.62 o
  -3  13   6       75.86       63.79      3.76 o
  -2  13   6       22.17       20.91      2.03 o
  -1  13   6      455.95      410.88      6.73 o
   0  13   6      359.23      335.14      6.11 o
   1  13   6      357.40      321.41      6.59 o
   2  13   6      276.09      279.07      7.24 o
   3  13   6      102.71      115.01      5.07 o
   4  13   6      169.25      160.21      5.68 o
   5  13   6       64.97       70.68      4.26 o
   6  13   6       27.93       27.78      5.64 o
   7  13   6      161.82      163.77     10.57 o
  -8  14   6        2.97        1.74      7.06 o
  -7  14   6        5.67       11.83      3.33 o
  -6  14   6       88.42       91.34      5.95 o
  -5  14   6      143.23      147.41      5.58 o
  -4  14   6       40.30       42.26      3.59 o
  -3  14   6       67.67       68.63      3.99 o
  -2  14   6       45.08       39.46      2.64 o
  -1  14   6        3.31        2.30      1.63 o
   0  14   6        6.75        4.54      1.49 o
   1  14   6        2.13        2.28      1.69 o
   2  14   6       97.40      102.22      4.67 o
   3  14   6        6.67        6.99      2.43 o
   4  14   6       43.65       54.23      4.37 o
   5  14   6        0.31        0.69      2.44 o
   6  14   6        1.58        0.62      3.00 o
   7  14   6        7.59       12.98      5.00 o
  -7  15   6       42.18       44.40      4.76 o
  -6  15   6        9.10       10.94      3.05 o
  -5  15   6      288.68      305.07     10.00 o
  -4  15   6       45.03       44.21      3.89 o
  -3  15   6        2.15        0.14      1.99 o
  -2  15   6        8.94        7.11      1.83 o
  -1  15   6      208.72      217.13      5.14 o
   0  15   6      268.31      266.29      5.72 o
   1  15   6        1.05       -0.65      1.84 o
   2  15   6      276.63      264.54     11.93 o
   3  15   6       43.35       40.93      3.46 o
   4  15   6        0.19        3.51      2.29 o
   5  15   6       44.14       44.66      4.26 o
   6  15   6        4.47        2.52      2.81 o
  -7  16   6        3.97        0.34      3.05 o
  -6  16   6      107.73      103.35      6.35 o
  -5  16   6        0.39        0.55      2.67 o
  -4  16   6      160.88      169.24      6.61 o
  -3  16   6      308.56      302.40      8.33 o
  -2  16   6        0.18        0.75      2.02 o
  -1  16   6       12.24        8.16      2.64 o
   0  16   6       93.00       98.04      3.69 o
   1  16   6       21.20       18.04      2.65 o
   2  16   6        3.53       -0.91      2.05 o
   3  16   6      112.51      107.92      5.19 o
   4  16   6       15.31       15.21      2.88 o
   5  16   6       34.34       31.68      3.76 o
   6  16   6        0.02       -2.19      3.22 o
  -7  17   6        6.61        8.30      3.74 o
  -6  17   6        4.22       11.91      3.17 o
  -5  17   6       25.68       25.21      3.81 o
  -4  17   6      272.04      261.14      8.20 o
  -3  17   6       10.76       12.33      3.89 o
  -2  17   6       30.33       32.04      3.21 o
  -1  17   6      305.55      290.40      6.97 o
   0  17   6        5.45        5.55      2.08 o
   1  17   6      511.52      435.78      9.62 o
   2  17   6       33.41       28.17      3.07 o
   3  17   6       41.91       47.94      3.86 o
   4  17   6       20.20       22.82      3.24 o
   5  17   6        2.29       -4.27      4.27 o
   6  17   6        0.64        3.17      4.04 o
  -6  18   6        9.75       10.73      3.36 o
  -5  18   6        3.36        2.49      2.67 o
  -4  18   6        6.37       10.07      2.76 o
  -3  18   6      187.76      174.57      6.12 o
  -2  18   6      120.13      115.28      7.00 o
  -1  18   6       52.93       47.16      3.25 o
   0  18   6       38.49       37.29      2.95 o
   1  18   6      235.56      212.58      6.75 o
   2  18   6       21.78       21.31      2.85 o
   3  18   6        4.54        5.23      2.53 o
   4  18   6       44.20       41.84      4.35 o
   5  18   6        4.11       12.93      4.82 o
   6  18   6        0.32        0.37      6.31 o
  -6  19   6       13.26       15.94      5.01 o
  -5  19   6        1.79        1.63      2.78 o
  -4  19   6       16.40       10.98      3.06 o
  -3  19   6       49.52       43.26      4.37 o
  -2  19   6       49.60       43.48      3.41 o
  -1  19   6       32.76       42.20      4.71 o
   0  19   6       16.49       16.93      3.21 o
   1  19   6        0.02        2.51      2.24 o
   2  19   6      150.88      152.30      7.74 o
   3  19   6       74.20       84.53      5.63 o
   4  19   6       45.16       42.35      4.88 o
   5  19   6        1.40        4.36      3.64 o
  -6  20   6      165.72      172.72     11.74 o
  -5  20   6       12.99        8.90      3.29 o
  -4  20   6       22.29       25.84      5.35 o
  -3  20   6        0.06        1.87      2.39 o
  -2  20   6        0.26        2.43      2.48 o
  -1  20   6      308.09      288.77      8.36 o
   0  20   6      116.41       96.68      5.44 o
   1  20   6      112.69      102.90      5.77 o
   2  20   6      155.69      168.09      8.08 o
   3  20   6        6.48       11.89      3.41 o
   4  20   6       12.13       14.81      7.18 o
   5  20   6        5.77        8.39      6.31 o
  -5  21   6       99.45      103.77      6.48 o
  -4  21   6       14.17       23.68      4.88 o
  -3  21   6      105.54      101.10      5.52 o
  -2  21   6        7.94        6.45      2.66 o
  -1  21   6       66.02       63.66      4.36 o
   0  21   6       21.83       16.91      7.86 o
   1  21   6        8.40        6.69      3.20 o
   2  21   6       13.81       20.34      3.44 o
   3  21   6       53.96       56.00      4.96 o
   4  21   6        0.09        9.16      3.73 o
  -5  22   6       40.89       51.23     14.25 o
  -4  22   6       17.18       15.59      4.89 o
  -3  22   6       82.63       88.60      5.40 o
  -2  22   6       40.12       49.76      4.83 o
  -1  22   6        2.21       -0.02      6.34 o
   0  22   6        9.96       16.90      5.00 o
   1  22   6        7.84        3.42      3.29 o
   2  22   6        0.02        0.97      4.23 o
   3  22   6       10.80       17.60      3.82 o
   4  22   6        0.25        4.08      8.47 o
  -4  23   6        2.11        4.81      3.09 o
  -3  23   6       19.21       15.08      4.02 o
  -2  23   6        5.85       -1.26      5.18 o
  -1  23   6      134.14      119.79     10.13 o
   0  23   6        7.73       18.76      5.27 o
   1  23   6        0.92        2.67      3.09 o
   2  23   6        5.74        6.59      3.67 o
   3  23   6        4.70       11.38      4.89 o
  -3  24   6      143.28      139.96      9.01 o
  -2  24   6        4.51       -1.09      4.43 o
  -1  24   6        3.53        8.33      5.21 o
   0  24   6        1.41        0.30      5.24 o
   1  24   6        2.45       11.94      3.45 o
   2  24   6        4.38        9.21      4.76 o
  -3  25   6        0.76       -1.68      5.17 o
  -2  25   6       12.75       30.11      7.50 o
  -1  25   6       16.67       18.90      8.40 o
   0  25   6        3.55        6.07      4.87 o
   1  25   6        6.34       36.78     10.17 o
   2  25   6        1.40        3.45      5.87 o
  -1  26   6       28.12       17.61     10.26 o
  -9   1   7        8.86        9.81      7.57 o
  -8   1   7       54.26       54.55      5.43 o
  -7   1   7      132.93      120.41      5.95 o
  -6   1   7      407.55      387.30      7.85 o
  -5   1   7      514.36      489.29      7.63 o
  -4   1   7        1.71        2.49      1.11 o
  -3   1   7       31.61       37.18      1.55 o
  -2   1   7      234.29      242.82      4.02 o
  -1   1   7     1003.62     1015.52      9.70 o
   0   1   7        1.29        0.85      0.84 o
   1   1   7      269.96      326.28      4.50 o
   2   1   7       31.06       42.76      2.50 o
   3   1   7        5.23        6.51      1.48 o
   4   1   7        0.24       -0.45      1.98 o
   5   1   7        0.20        5.85      3.40 o
   6   1   7      135.94      133.43      6.65 o
   7   1   7        6.37        9.09      3.22 o
   8   1   7        1.00        2.81      3.53 o
  -9   2   7       21.12       44.35      9.36 o
  -8   2   7       50.27       67.38      6.01 o
  -7   2   7       54.90       50.12      4.20 o
  -6   2   7      532.64      515.00     10.15 o
  -5   2   7       42.61       33.54      2.29 o
  -4   2   7      311.33      284.05      5.25 o
  -3   2   7      563.81      552.85      6.19 o
  -2   2   7       47.22       28.83      1.57 o
  -1   2   7     9723.71    10465.01     69.63 o
   0   2   7      168.37      226.95      3.38 o
   1   2   7      203.38      214.05      3.59 o
   2   2   7        1.03        0.84      0.98 o
   3   2   7      226.76      216.35      4.60 o
   4   2   7      150.81      166.03      4.77 o
   5   2   7      356.76      349.61      8.46 o
   6   2   7        0.00       -1.84      2.80 o
   7   2   7        0.13       -2.82      2.82 o
   8   2   7       36.91       38.44      8.51 o
  -9   3   7       31.00       38.26      9.27 o
  -8   3   7       28.06       32.20      6.33 o
  -7   3   7        2.89        3.68      2.26 o
  -6   3   7      364.22      353.54      7.56 o
  -5   3   7        1.76        5.80      1.58 o
  -4   3   7      132.31      127.81      3.52 o
  -3   3   7      414.87      446.71      6.31 o
  -2   3   7       28.46       22.36      1.43 o
  -1   3   7       57.70       64.26      2.13 o
   0   3   7       91.10      110.27      2.35 o
   1   3   7      527.51      502.89      5.92 o
   2   3   7     1088.44     1138.28     10.57 o
   3   3   7      212.05      216.94      4.64 o
   4   3   7      180.84      172.56      4.89 o
   5   3   7       12.54        7.44      2.72 o
   6   3   7       92.72       92.37      5.74 o
   7   3   7        7.51        7.58      3.39 o
  -9   4   7       53.83       56.54     10.13 o
  -8   4   7       34.89       54.90     10.64 o
  -7   4   7        5.52        5.50      2.65 o
  -6   4   7       10.09       12.32      2.26 o
  -5   4   7      223.06      208.80      4.63 o
  -4   4   7       21.83       26.42      1.92 o
  -3   4   7       24.55       29.80      2.05 o
  -2   4   7      422.03      438.40      5.99 o
  -1   4   7      626.99      578.32      6.90 o
   0   4   7      424.75      563.45      6.43 o
   1   4   7      226.18      215.34      3.68 o
   2   4   7      181.31      175.11      3.47 o
   3   4   7      271.27      276.96      5.34 o
   4   4   7      114.90      116.55      4.59 o
   5   4   7        0.57        0.66      2.03 o
   6   4   7        1.77        2.09      2.29 o
   7   4   7       43.87       52.40      4.82 o
  -9   5   7       24.96       34.54      8.96 o
  -8   5   7      206.56      197.09     12.03 o
  -7   5   7       21.15       21.64      3.49 o
  -6   5   7      266.93      250.56      7.47 o
  -5   5   7      742.75      667.33     10.11 o
  -4   5   7       30.64       27.89      1.95 o
  -3   5   7        0.14        1.75      1.14 o
  -2   5   7      227.50      216.64      4.01 o
  -1   5   7      180.95      163.16      3.42 o
   0   5   7       17.39       15.90      1.65 o
   1   5   7       21.71       21.77      1.44 o
   2   5   7        7.26       11.38      1.71 o
   3   5   7      151.13      143.78      3.68 o
   4   5   7        3.31        3.34      1.72 o
   5   5   7       51.88       44.91      3.52 o
   6   5   7       25.79       27.38      3.21 o
   7   5   7        1.60        0.99      3.09 o
  -9   6   7       73.55       76.82     11.76 o
  -8   6   7       66.52       91.01      8.76 o
  -7   6   7       11.22       11.63      3.57 o
  -6   6   7       12.26       13.47      2.51 o
  -5   6   7        4.51        2.79      1.95 o
  -4   6   7      161.12      164.51      4.60 o
  -3   6   7     1819.13     1847.52     16.58 o
  -2   6   7      122.32       89.94      2.58 o
  -1   6   7     1106.18     1119.41      9.90 o
   0   6   7      150.86      125.17      3.34 o
   1   6   7      388.98      401.39      5.48 o
   2   6   7      174.95      161.68      3.98 o
   3   6   7       23.50       24.39      1.99 o
   4   6   7       33.77       36.35      2.59 o
   5   6   7      104.71      109.99      5.07 o
   6   6   7        2.34        0.68      2.43 o
   7   6   7       15.59       10.29      3.61 o
  -9   7   7       13.49       33.15     10.04 o
  -8   7   7       40.56       49.57      7.35 o
  -7   7   7      166.71      156.15      7.23 o
  -6   7   7      270.16      282.68      7.94 o
  -5   7   7       97.18      103.65      4.64 o
  -4   7   7      119.70      110.92      3.90 o
  -3   7   7      396.28      436.06      7.43 o
  -2   7   7       22.94       31.67      1.98 o
  -1   7   7      678.55      669.37      7.92 o
   0   7   7      208.10      169.15      3.34 o
   1   7   7      456.07      458.21      6.05 o
   2   7   7       72.20       64.85      3.43 o
   3   7   7      281.54      289.65      5.82 o
   4   7   7       77.48       82.62      4.00 o
   5   7   7      319.19      304.34      8.20 o
   6   7   7      113.81      114.02      5.41 o
   7   7   7        6.58        1.19      3.06 o
  -9   8   7        0.12       12.01      9.09 o
  -8   8   7       11.58       10.74      4.30 o
  -7   8   7       16.34       19.29      3.37 o
  -6   8   7        2.27       -1.98      1.98 o
  -5   8   7        1.14        1.09      1.99 o
  -4   8   7       28.20       29.53      2.98 o
  -3   8   7        6.35       11.88      1.61 o
  -2   8   7       42.58       40.86      3.06 o
  -1   8   7       28.36       35.14      1.98 o
   0   8   7      175.15      155.09      3.29 o
   1   8   7      301.99      271.78      4.62 o
   2   8   7       33.84       31.17      2.09 o
   3   8   7      117.01      106.39      4.13 o
   4   8   7      633.52      615.62     10.73 o
   5   8   7        2.03        1.07      3.39 o
   6   8   7        0.67        2.44      3.55 o
   7   8   7       25.92       29.65      4.25 o
  -8   9   7        8.27       12.87      4.38 o
  -7   9   7        8.21       10.26      3.23 o
  -6   9   7       80.80       78.90      4.54 o
  -5   9   7       92.13       80.37      4.32 o
  -4   9   7       11.02       10.09      2.00 o
  -3   9   7        1.88        2.52      2.16 o
  -2   9   7      127.60      108.09      3.54 o
  -1   9   7      186.64      147.03      4.03 o
   0   9   7       94.96       86.71      3.66 o
   1   9   7        0.68        1.04      1.07 o
   2   9   7      771.47      717.58      9.47 o
   3   9   7        4.22        3.80      1.96 o
   4   9   7      162.07      149.68      5.39 o
   5   9   7        0.66        1.89      2.48 o
   6   9   7       11.59       12.58      2.96 o
   7   9   7        2.18        6.02      2.69 o
  -8  10   7        1.57       15.19      4.57 o
  -7  10   7       29.50       33.67      4.19 o
  -6  10   7       87.81       76.56      4.84 o
  -5  10   7       23.29       21.09      2.80 o
  -4  10   7      107.39      119.57      4.88 o
  -3  10   7       69.39       61.35      2.94 o
  -2  10   7      232.05      203.96      5.05 o
  -1  10   7       74.10       59.46      2.72 o
   0  10   7       14.53       16.35      1.56 o
   1  10   7      134.14      133.65      4.53 o
   2  10   7      686.36      646.33      9.06 o
   3  10   7      107.61      101.10      4.31 o
   4  10   7        0.96        1.66      2.33 o
   5  10   7       38.65       48.92      4.04 o
   6  10   7       68.31       82.87      5.24 o
   7  10   7       25.14       27.95      4.78 o
  -8  11   7       16.61       16.91      4.59 o
  -7  11   7       99.98      114.35      6.61 o
  -6  11   7       45.34       47.08      4.38 o
  -5  11   7        2.30        6.57      2.64 o
  -4  11   7        5.82        2.51      2.15 o
  -3  11   7       12.19       12.58      3.14 o
  -2  11   7      566.80      550.32      8.86 o
  -1  11   7       45.28       43.35      2.51 o
   0  11   7      617.51      585.17      8.10 o
   1  11   7       52.37       48.55      2.76 o
   2  11   7       42.76       36.93      3.04 o
   3  11   7      130.39      116.46      4.64 o
   4  11   7        0.23        0.09      2.17 o
   5  11   7      193.56      208.80      6.81 o
   6  11   7       68.74       55.05      4.62 o
   7  11   7        0.60        4.63      2.95 o
  -8  12   7       30.28       39.35      5.50 o
  -7  12   7       52.87       42.11      4.61 o
  -6  12   7      142.92      128.41      6.63 o
  -5  12   7        7.92        7.92      2.82 o
  -4  12   7      125.13      111.19      5.04 o
  -3  12   7      141.98      138.33      5.24 o
  -2  12   7        5.48       10.46      1.85 o
  -1  12   7       25.76       22.73      2.12 o
   0  12   7       52.44       42.78      2.38 o
   1  12   7        0.69        1.63      1.73 o
   2  12   7      156.33      152.18      5.47 o
   3  12   7       78.43       82.66      4.69 o
   4  12   7      140.54      131.59      5.29 o
   5  12   7        1.19        4.98      2.60 o
   6  12   7        0.03        0.32      2.89 o
   7  12   7        0.69       -0.98      3.60 o
  -8  13   7       44.50       34.93      5.74 o
  -7  13   7       29.23       36.69      5.17 o
  -6  13   7      223.72      229.22      9.02 o
  -5  13   7       85.56       74.80      4.57 o
  -4  13   7      361.36      342.05      8.81 o
  -3  13   7       96.72      109.37      4.80 o
  -2  13   7      319.91      312.62      6.79 o
  -1  13   7       86.37       87.07      3.60 o
   0  13   7        3.77        2.48      1.64 o
   1  13   7      551.17      516.00      8.84 o
   2  13   7       24.02       25.63      2.92 o
   3  13   7      235.17      219.99      7.01 o
   4  13   7       27.46       19.68      3.10 o
   5  13   7        0.50        0.51      2.51 o
   6  13   7       78.67       76.37      5.24 o
   7  13   7       15.53       18.72      4.65 o
  -8  14   7      122.72      117.65     15.01 o
  -7  14   7        2.16        9.83      3.40 o
  -6  14   7      269.42      244.37      9.32 o
  -5  14   7       17.96       15.78      2.89 o
  -4  14   7       13.01       11.45      2.78 o
  -3  14   7      643.83      614.00     11.83 o
  -2  14   7      151.99      136.38      4.61 o
  -1  14   7      171.72      150.81      4.76 o
   0  14   7       83.00       84.42      3.64 o
   1  14   7        7.59        4.63      1.87 o
   2  14   7      111.64       93.08      4.58 o
   3  14   7        7.79        8.93      2.66 o
   4  14   7       14.28       14.53      3.35 o
   5  14   7       11.15        9.37      3.02 o
   6  14   7        3.87       10.13      3.53 o
  -7  15   7       91.22      103.47      6.73 o
  -6  15   7      248.88      243.61      9.53 o
  -5  15   7       83.28       64.90      4.39 o
  -4  15   7      312.30      290.23      8.51 o
  -3  15   7        1.16       -2.17      2.17 o
  -2  15   7       99.43       99.85      4.09 o
  -1  15   7      151.71      139.00      5.64 o
   0  15   7        5.57        3.72      1.75 o
   1  15   7       10.88        7.61      2.06 o
   2  15   7      145.95      129.77      5.78 o
   3  15   7       35.13       38.49      3.47 o
   4  15   7       19.43       22.62      3.09 o
   5  15   7        0.50        2.10      2.78 o
   6  15   7       12.18       18.01      3.94 o
  -7  16   7       27.88       32.38      4.33 o
  -6  16   7        8.02        8.25      3.09 o
  -5  16   7       60.33       79.93      4.97 o
  -4  16   7       81.91       80.00      4.81 o
  -3  16   7      104.86       96.45      4.97 o
  -2  16   7        3.69        0.36      2.10 o
  -1  16   7        1.06       -2.06      2.06 o
   0  16   7        1.67        0.40      1.83 o
   1  16   7       26.92       24.97      4.05 o
   2  16   7       17.22       17.97      3.79 o
   3  16   7       44.26       37.70      3.53 o
   4  16   7       12.51       13.02      2.95 o
   5  16   7        1.12        8.72      2.98 o
   6  16   7        0.67        0.97      7.41 o
  -7  17   7       93.42       99.95     13.62 o
  -6  17   7       47.79       60.11      5.19 o
  -5  17   7        3.28        1.99      2.59 o
  -4  17   7       85.65       92.15      5.22 o
  -3  17   7        1.47        0.11      2.17 o
  -2  17   7      145.22      143.93      5.85 o
  -1  17   7       36.23       47.54      3.44 o
   0  17   7       31.83       30.68      3.05 o
   1  17   7       85.10       83.23      5.03 o
   2  17   7       25.35       31.99      3.26 o
   3  17   7       40.51       35.78      3.62 o
   4  17   7        3.22        5.20      2.67 o
   5  17   7       45.67       61.02      5.29 o
   6  17   7        7.00       17.74      9.68 o
  -6  18   7        0.94        4.10      3.26 o
  -5  18   7        6.13        8.08      4.13 o
  -4  18   7        1.61        1.95      2.28 o
  -3  18   7      564.95      535.74     11.99 o
  -2  18   7      202.47      188.85      6.83 o
  -1  18   7       14.82       24.46      2.59 o
   0  18   7        4.77        0.33      3.74 o
   1  18   7        0.03       -2.61      3.83 o
   2  18   7      112.25      105.30      5.82 o
   3  18   7        0.01        4.11      2.58 o
   4  18   7       14.58       18.17      3.63 o
   5  18   7        1.67        9.35      3.94 o
  -6  19   7      124.62      129.65      7.45 o
  -5  19   7       14.19       17.75      3.50 o
  -4  19   7       30.83       23.82      3.41 o
  -3  19   7        1.84        1.61      2.53 o
  -2  19   7       92.90       97.28      5.26 o
  -1  19   7       51.00       56.30      4.09 o
   0  19   7       32.97       36.77      3.78 o
   1  19   7       43.08       36.08      4.82 o
   2  19   7      189.98      181.50      8.69 o
   3  19   7        3.04        5.76      2.94 o
   4  19   7       50.28       51.77      5.01 o
   5  19   7        3.55       13.88      6.88 o
  -6  20   7        9.95       19.40      7.21 o
  -5  20   7       76.88       78.14      5.83 o
  -4  20   7      113.70      116.61      6.01 o
  -3  20   7        0.12        0.05      3.13 o
  -2  20   7       21.54       31.32      4.26 o
  -1  20   7       35.75       32.35      6.40 o
   0  20   7       37.05       37.93      3.89 o
   1  20   7        3.45        2.92      2.67 o
   2  20   7        9.75       17.46      4.18 o
   3  20   7        8.19        7.36      4.07 o
   4  20   7        1.34        7.26      3.35 o
   5  20   7        0.61       -7.71      8.24 o
  -5  21   7        0.26        7.55      3.43 o
  -4  21   7       63.86       70.20      7.03 o
  -3  21   7        1.02        3.08      3.70 o
  -2  21   7        2.06        7.52      4.02 o
  -1  21   7       59.93       68.34      5.04 o
   0  21   7       53.28       66.15      4.82 o
   1  21   7       42.18       43.23      5.00 o
   2  21   7       12.51       21.47      4.15 o
   3  21   7        0.00       -3.24      3.37 o
   4  21   7       31.27       35.39     12.23 o
  -5  22   7       27.92       43.41      9.18 o
  -4  22   7       23.08       30.03      3.93 o
  -3  22   7       54.12       61.41      4.71 o
  -2  22   7      219.30      236.17     11.20 o
  -1  22   7       17.11       12.54      4.53 o
   0  22   7        4.30        0.83      4.20 o
   1  22   7       12.51       14.19      4.71 o
   2  22   7       13.11       23.10      4.47 o
   3  22   7       50.96       57.24      6.37 o
  -4  23   7       12.67       13.93      3.68 o
  -3  23   7       19.91       26.11      3.70 o
  -2  23   7        8.94        9.32      3.70 o
  -1  23   7       23.59       32.73      6.34 o
   0  23   7       28.74       30.15      5.79 o
   1  23   7       30.53       49.91      5.38 o
   2  23   7        0.13        2.47      3.47 o
  -3  24   7        4.74        6.66      7.61 o
  -2  24   7       32.83       48.88      5.94 o
  -1  24   7        0.28        1.11      4.44 o
   0  24   7        0.50       -4.21      4.21 o
   1  24   7       39.83       41.92      4.97 o
   2  24   7        0.47        4.66      6.23 o
  -2  25   7        0.10       -8.47      8.47 o
  -1  25   7       18.12       34.05     10.80 o
   0  25   7       42.32       74.28     13.62 o
  -8   0   8      367.79      340.74     14.96 o
  -7   0   8        0.83        4.15      3.86 o
  -6   0   8      269.48      270.74      9.43 o
  -5   0   8      814.96      818.98     16.47 o
  -4   0   8      393.46      404.54     11.54 o
  -3   0   8       63.41       68.81      4.07 o
  -2   0   8      259.51      242.07      7.05 o
  -1   0   8      622.64      661.89      9.18 o
   0   0   8     2651.26     2998.54     30.51 o
   1   0   8       17.25       27.70      2.54 o
   2   0   8       70.55       56.13      3.05 o
   3   0   8       56.62       48.57      5.41 o
   4   0   8       35.99       43.43      4.03 o
   5   0   8       89.01       90.01      8.27 o
   6   0   8       16.26       16.56      4.76 o
   7   0   8       16.39       13.07      4.89 o
  -9   1   8        1.72        8.51      7.30 o
  -8   1   8        0.02        2.60      3.89 o
  -7   1   8        7.60        4.97      3.22 o
  -6   1   8       11.22        8.87      2.67 o
  -5   1   8      813.01      818.01     11.62 o
  -4   1   8     1009.10     1058.34     12.98 o
  -3   1   8     1435.73     1418.17     15.16 o
  -2   1   8      589.30      560.95      6.89 o
  -1   1   8     1209.15     1377.01     14.30 o
   0   1   8     2523.60     2835.04     20.43 o
   1   1   8      199.26      192.57      3.59 o
   2   1   8       26.20       21.99      2.12 o
   3   1   8        4.44        5.14      1.58 o
   4   1   8      143.25      148.92      4.72 o
   5   1   8       93.69      106.06      4.92 o
   6   1   8        1.51       -1.39      2.79 o
   7   1   8        0.27        2.14      3.01 o
  -9   2   8       17.49       24.19      8.51 o
  -8   2   8        2.90        8.50      4.00 o
  -7   2   8       24.00       28.54      3.61 o
  -6   2   8        0.35        0.51      2.13 o
  -5   2   8        2.65        3.69      1.90 o
  -4   2   8      178.53      169.94      4.67 o
  -3   2   8       50.98       56.73      2.69 o
  -2   2   8     3109.14     3427.41     26.27 o
  -1   2   8      121.13      139.55      3.11 o
   0   2   8       36.84       29.19      1.48 o
   1   2   8      950.61     1047.55      9.90 o
   2   2   8        0.72        0.23      1.27 o
   3   2   8        1.64        4.08      1.43 o
   4   2   8      102.28      102.10      3.98 o
   5   2   8       15.78       17.55      2.82 o
   6   2   8        7.35       11.84      3.28 o
   7   2   8       12.78       14.27      3.50 o
  -9   3   8       43.51       48.65      9.68 o
  -8   3   8        1.88        5.13      4.80 o
  -7   3   8      161.82      161.34      7.06 o
  -6   3   8      384.78      409.03      9.18 o
  -5   3   8     1177.96     1174.23     14.51 o
  -4   3   8      205.74      191.70      4.94 o
  -3   3   8      970.74      879.03      9.90 o
  -2   3   8      209.69      189.16      3.85 o
  -1   3   8       27.34       22.40      1.78 o
   0   3   8        2.48        0.35      0.86 o
   1   3   8      725.65      734.30      7.85 o
   2   3   8       86.47       94.19      3.00 o
   3   3   8      104.24      103.65      3.42 o
   4   3   8       32.09       31.70      2.84 o
   5   3   8        5.05        3.59      2.36 o
   6   3   8       32.93       29.19      3.96 o
   7   3   8       61.33       63.59      5.97 o
  -9   4   8        2.15        5.71      8.65 o
  -8   4   8       82.96       87.24      9.16 o
  -7   4   8      157.91      165.06      9.33 o
  -6   4   8      179.45      180.39      7.09 o
  -5   4   8        0.69        5.22      1.90 o
  -4   4   8       36.59       49.56      2.43 o
  -3   4   8      678.00      688.10      8.53 o
  -2   4   8      208.93      252.51      4.54 o
  -1   4   8      428.36      367.88      6.29 o
   0   4   8     1319.25     1421.91     12.01 o
   1   4   8        1.75       -0.90      0.98 o
   2   4   8      324.21      318.42      5.59 o
   3   4   8      121.50      116.69      3.66 o
   4   4   8      326.98      325.79      7.85 o
   5   4   8       63.34       72.72      4.25 o
   6   4   8        5.24        8.42      3.09 o
   7   4   8       21.80       25.21      4.93 o
  -9   5   8        0.11       -6.08      7.68 o
  -8   5   8       24.98       14.29      5.71 o
  -7   5   8       10.49        8.03      3.04 o
  -6   5   8        1.61       -0.19      2.47 o
  -5   5   8      680.65      688.10     13.69 o
  -4   5   8      235.56      251.32      5.19 o
  -3   5   8      488.39      463.98      6.80 o
  -2   5   8      234.35      272.81      4.81 o
  -1   5   8      183.80      186.56      3.87 o
   0   5   8      819.55      851.88      8.47 o
   1   5   8      206.53      215.21      3.94 o
   2   5   8      143.80      148.12      3.86 o
   3   5   8      110.23      121.20      3.78 o
   4   5   8       45.65       39.74      3.20 o
   5   5   8       16.26       20.62      2.94 o
   6   5   8       38.64       34.05      4.24 o
   7   5   8        0.00       -1.16      2.79 o
  -9   6   8        0.93       11.07      8.42 o
  -8   6   8       16.00       16.48     13.55 o
  -7   6   8       59.85       61.65      4.95 o
  -6   6   8        9.72        9.80      2.91 o
  -5   6   8      145.15      134.36      7.46 o
  -4   6   8      416.42      447.66      8.10 o
  -3   6   8      313.66      319.38      6.37 o
  -2   6   8       12.32        8.77      1.26 o
  -1   6   8       56.92       51.42      2.17 o
   0   6   8      103.00      104.46      3.08 o
   1   6   8      527.41      512.06      6.60 o
   2   6   8      233.82      223.73      4.92 o
   3   6   8        1.89        2.12      1.61 o
   4   6   8        9.21        8.45      2.34 o
   5   6   8       11.30       13.17      2.88 o
   6   6   8       34.20       28.30      3.35 o
   7   6   8        0.69        6.30      3.19 o
  -8   7   8        0.13        1.77      5.02 o
  -7   7   8       20.86       24.30      3.73 o
  -6   7   8       29.99       27.57      3.58 o
  -5   7   8      399.55      379.11      9.27 o
  -4   7   8      406.24      412.51      7.85 o
  -3   7   8      268.33      260.19      5.80 o
  -2   7   8      886.38      833.39     10.86 o
  -1   7   8        0.14        4.21      1.21 o
   0   7   8      660.84      659.09      8.32 o
   1   7   8        6.23        6.64      1.35 o
   2   7   8       11.96       14.45      1.80 o
   3   7   8        2.40        2.41      2.58 o
   4   7   8      579.02      573.58     10.09 o
   5   7   8       29.99       24.56      3.09 o
   6   7   8        0.14        2.42      3.04 o
   7   7   8       18.39       24.19      3.96 o
  -8   8   8       67.66       72.54      9.79 o
  -7   8   8      121.89      126.67      7.86 o
  -6   8   8      125.62      136.68      6.57 o
  -5   8   8      161.32      153.53      5.81 o
  -4   8   8        6.56        7.79      1.81 o
  -3   8   8      315.01      303.09      6.42 o
  -2   8   8      984.57      967.09     12.15 o
  -1   8   8       48.08       48.76      2.45 o
   0   8   8      730.00      748.31      9.82 o
   1   8   8        4.58        5.65      1.32 o
   2   8   8      714.65      712.31      9.63 o
   3   8   8     1604.44     1575.50     18.32 o
   4   8   8        6.63        8.06      2.63 o
   5   8   8        9.47        4.49      2.45 o
   6   8   8        9.04       10.80      2.86 o
   7   8   8        0.00        1.94      3.19 o
  -8   9   8       14.78       11.77      4.46 o
  -7   9   8        0.02       -1.55      6.05 o
  -6   9   8       67.75       65.44      4.30 o
  -5   9   8       96.76       96.62      4.80 o
  -4   9   8      127.04      118.62      4.89 o
  -3   9   8       88.48       88.71      5.62 o
  -2   9   8      338.68      309.68      6.34 o
  -1   9   8       24.16       27.64      2.10 o
   0   9   8       86.54       82.61      3.22 o
   1   9   8      959.90      897.53     11.49 o
   2   9   8       57.70       65.15      3.10 o
   3   9   8      903.36      888.78     13.00 o
   4   9   8     1376.84     1435.68     18.34 o
   5   9   8      174.60      168.89      6.73 o
   6   9   8       18.27       14.88      3.02 o
   7   9   8        0.20       -0.83      4.15 o
  -8  10   8        1.71        2.80      7.05 o
  -7  10   8       19.70       27.21      4.66 o
  -6  10   8        9.63        5.44      2.58 o
  -5  10   8       26.45       32.23      3.52 o
  -4  10   8       63.30       58.96      3.74 o
  -3  10   8       67.84       62.21      3.14 o
  -2  10   8      327.87      332.21      6.78 o
  -1  10   8      149.21      132.74      4.19 o
   0  10   8      217.03      199.40      5.08 o
   1  10   8      529.71      512.91      8.51 o
   2  10   8     2218.91     2192.78     20.59 o
   3  10   8      932.94      908.99     13.39 o
   4  10   8       48.68       47.71      3.68 o
   5  10   8       97.71      101.42      5.45 o
   6  10   8       69.20       69.15      4.76 o
   7  10   8        1.84        7.42      3.78 o
  -8  11   8        0.01        3.20      4.22 o
  -7  11   8        1.49        6.39      3.71 o
  -6  11   8       20.22       21.84      4.21 o
  -5  11   8       37.68       35.51      3.40 o
  -4  11   8      188.96      173.67      6.56 o
  -3  11   8      154.84      156.35      5.38 o
  -2  11   8      217.07      205.79      5.42 o
  -1  11   8      831.58      794.08     11.18 o
   0  11   8      860.15      841.67     11.52 o
   1  11   8       57.96       51.86      3.44 o
   2  11   8       18.09       26.33      3.00 o
   3  11   8      485.62      477.81      9.39 o
   4  11   8       16.53       22.08      2.87 o
   5  11   8      122.07      125.43      6.09 o
   6  11   8        3.00        3.79      3.09 o
   7  11   8        2.95        4.39      3.54 o
  -8  12   8      140.17      148.37     12.15 o
  -7  12   8       27.21       40.14      4.66 o
  -6  12   8      111.68      119.94      5.89 o
  -5  12   8        7.00        7.31      2.32 o
  -4  12   8       80.43       73.85      4.27 o
  -3  12   8      115.59      111.28      4.32 o
  -2  12   8       44.49       53.10      3.06 o
  -1  12   8      503.69      468.65      8.43 o
   0  12   8      280.86      260.96      6.19 o
   1  12   8     1949.57     1856.46     21.92 o
   2  12   8        3.87        1.81      2.13 o
   3  12   8        2.54        5.17      2.50 o
   4  12   8       33.77       47.83      3.95 o
   5  12   8       32.31       36.91      3.92 o
   6  12   8        5.98       10.32      3.35 o
  -8  13   8       36.94       41.98     10.48 o
  -7  13   8        6.81        7.86      4.83 o
  -6  13   8       10.03       11.86      4.31 o
  -5  13   8       49.28       43.86      3.80 o
  -4  13   8       22.07       22.63      3.44 o
  -3  13   8      785.55      768.66     13.44 o
  -2  13   8       42.60       42.22      2.85 o
  -1  13   8       20.17       16.72      2.19 o
   0  13   8        0.03       -0.03      1.66 o
   1  13   8      130.09      122.12      4.91 o
   2  13   8       68.19       53.81      4.17 o
   3  13   8       56.06       57.04      4.01 o
   4  13   8        3.41        3.82      2.54 o
   5  13   8       64.54       69.09      4.94 o
   6  13   8       34.14       29.35      4.40 o
  -7  14   8        1.77       11.20      4.44 o
  -6  14   8        3.91        4.93      2.73 o
  -5  14   8      188.38      174.11      6.86 o
  -4  14   8       12.85       11.19      2.57 o
  -3  14   8       11.25       13.11      2.82 o
  -2  14   8       23.99       28.96      2.64 o
  -1  14   8       35.41       28.21      2.54 o
   0  14   8        1.29        2.98      1.93 o
   1  14   8       53.29       51.32      3.53 o
   2  14   8      157.76      136.57      6.25 o
   3  14   8       60.00       69.05      4.45 o
   4  14   8        0.21       -0.14      4.83 o
   5  14   8       11.02        9.16      3.29 o
   6  14   8        0.01        1.78      3.61 o
  -7  15   8       35.06       44.00      6.70 o
  -6  15   8       26.17       29.71      3.92 o
  -5  15   8        0.08       -1.51      2.30 o
  -4  15   8      143.61      150.41      6.20 o
  -3  15   8      125.61      121.92      5.60 o
  -2  15   8       18.63       13.66      2.29 o
  -1  15   8       10.69        3.62      2.42 o
   0  15   8      439.15      399.47      9.06 o
   1  15   8      219.88      206.33      7.44 o
   2  15   8        0.01       -2.21      2.21 o
   3  15   8      178.90      158.51      7.09 o
   4  15   8       57.13       54.32      5.76 o
   5  15   8        7.18        2.10      4.04 o
   6  15   8       59.86       60.78      6.79 o
  -7  16   8       74.11      115.81     13.80 o
  -6  16   8       60.75       57.75      5.05 o
  -5  16   8       13.18       18.55      3.53 o
  -4  16   8       23.41       18.75      2.95 o
  -3  16   8        2.87       -1.05      2.19 o
  -2  16   8     1022.76      945.07     15.67 o
  -1  16   8        2.00       -0.19      1.87 o
   0  16   8        5.54        2.71      2.18 o
   1  16   8      322.91      277.93      8.85 o
   2  16   8       23.02       21.70      3.16 o
   3  16   8      102.87       90.83      5.83 o
   4  16   8       24.93       31.66      3.77 o
   5  16   8        5.57        2.97      2.90 o
   6  16   8        0.03       -1.29      6.31 o
  -7  17   8        1.96        6.32      6.85 o
  -6  17   8       11.28       18.23      3.75 o
  -5  17   8       31.10       29.16      4.58 o
  -4  17   8        3.00       -1.22      2.51 o
  -3  17   8      191.26      184.34      6.94 o
  -2  17   8        1.19        1.42      2.23 o
  -1  17   8       15.45        9.94      2.27 o
   0  17   8      499.44      444.56     10.04 o
   1  17   8        8.81        6.29      2.55 o
   2  17   8        0.01        1.39      3.19 o
   3  17   8       34.43       40.26      8.11 o
   4  17   8       34.64       26.05      3.84 o
   5  17   8       12.99       22.87      3.74 o
  -6  18   8        5.86        8.21      3.43 o
  -5  18   8       13.40       15.18      3.33 o
  -4  18   8        7.70       11.34      2.85 o
  -3  18   8       35.27       35.19      3.77 o
  -2  18   8       28.09       29.49      3.45 o
  -1  18   8       74.65       79.00      4.14 o
   0  18   8        6.00       13.06      2.82 o
   1  18   8       27.12       26.21      4.68 o
   2  18   8       23.04       23.11      3.81 o
   3  18   8        1.60        6.86      3.17 o
   4  18   8       11.97       14.77      3.55 o
   5  18   8        1.05       16.98      9.72 o
  -6  19   8       56.14       53.00      9.95 o
  -5  19   8       45.77       42.07      6.46 o
  -4  19   8        1.94        2.63      2.69 o
  -3  19   8      176.49      181.13      7.21 o
  -2  19   8       20.67       25.07      3.32 o
  -1  19   8      155.86      155.07      6.19 o
   0  19   8        0.45        4.97      2.53 o
   1  19   8       29.08       23.20      3.47 o
   2  19   8       44.14       43.65      4.66 o
   3  19   8        4.52        8.90      3.58 o
   4  19   8       11.32        6.56      3.91 o
  -5  20   8       25.05       25.59      4.00 o
  -4  20   8       15.26       23.56      3.52 o
  -3  20   8      101.11      102.00      5.72 o
  -2  20   8       86.53       94.56      5.42 o
  -1  20   8       44.93       46.84      4.48 o
   0  20   8       73.88       87.50      5.51 o
   1  20   8       20.52       20.93      4.00 o
   2  20   8        0.07        2.57      3.84 o
   3  20   8       14.05        3.66      3.75 o
   4  20   8       48.34       38.13     12.72 o
  -5  21   8      127.51      140.81     11.85 o
  -4  21   8       22.65       24.94      3.46 o
  -3  21   8       13.92        8.10      3.32 o
  -2  21   8       10.23        7.56      2.97 o
  -1  21   8        0.02        0.05      4.87 o
   0  21   8        5.64        6.30      2.94 o
   1  21   8        5.12        3.72      4.91 o
   2  21   8       17.39       25.65      4.40 o
   3  21   8        1.37        1.77      3.38 o
  -4  22   8        0.03       11.05      3.40 o
  -3  22   8       53.95       45.35      4.31 o
  -2  22   8       27.64       24.66      4.02 o
  -1  22   8        0.00        0.76      4.34 o
   0  22   8        9.65        9.16      5.60 o
   1  22   8        7.79        3.68      6.34 o
   2  22   8        1.87        8.54      4.48 o
  -4  23   8       99.71      135.66     13.26 o
  -3  23   8       82.91       99.78      5.91 o
  -2  23   8       29.73       38.28      4.34 o
  -1  23   8        0.22        2.86      5.20 o
   0  23   8        0.68       -1.73     10.89 o
   1  23   8       18.18       14.03      9.63 o
   2  23   8        1.75       18.23      6.41 o
  -3  24   8        0.55        0.54      8.13 o
  -2  24   8       57.07       68.74      8.51 o
  -1  24   8       14.96       16.85      5.78 o
   0  24   8        0.40       -2.57      4.62 o
   1  24   8        2.53       -0.67      5.60 o
  -8   1   9       95.96       95.52      7.17 o
  -7   1   9       46.29       50.69      4.39 o
  -6   1   9        6.27       11.52      2.11 o
  -5   1   9        3.73        7.10      2.26 o
  -4   1   9      884.45      883.68     11.90 o
  -3   1   9      152.87      164.38      4.48 o
  -2   1   9        9.99       16.71      3.97 o
  -1   1   9       92.71       95.04      3.47 o
   0   1   9      885.15      920.31     10.01 o
   1   1   9      160.84      189.89      3.73 o
   2   1   9      283.35      281.00      4.90 o
   3   1   9        0.13       -1.62      1.62 o
   4   1   9       85.16       82.50      3.79 o
   5   1   9        1.39        3.32      2.60 o
   6   1   9       10.83       15.23      3.55 o
   7   1   9        8.68       17.15      3.51 o
  -9   2   9       17.86        7.74      5.32 o
  -8   2   9        4.22        5.89      5.03 o
  -7   2   9      223.89      216.38      9.91 o
  -6   2   9      110.80      114.43      4.97 o
  -5   2   9     1592.30     1554.11     17.95 o
  -4   2   9      185.73      173.83      6.10 o
  -3   2   9       22.45       28.12      2.19 o
  -2   2   9      262.08      280.65      5.70 o
  -1   2   9      111.08      114.24      3.62 o
   0   2   9     1076.06     1088.39     11.32 o
   1   2   9        0.20       -1.06      1.06 o
   2   2   9       17.40       22.56      1.87 o
   3   2   9      208.02      222.26      5.52 o
   4   2   9        0.05        1.68      1.94 o
   5   2   9       17.66       11.10      2.66 o
   6   2   9       80.10       68.53      5.28 o
   7   2   9        0.57        4.92      3.65 o
  -9   3   9        9.18       14.11      5.47 o
  -8   3   9       29.08       34.83      4.56 o
  -7   3   9       13.06       18.38      3.41 o
  -6   3   9       65.05       64.80      4.64 o
  -5   3   9      224.24      213.28      5.43 o
  -4   3   9      624.80      612.62      9.58 o
  -3   3   9       17.47       18.93      1.95 o
  -2   3   9       90.22       77.59      3.03 o
  -1   3   9     1075.42     1104.75     12.89 o
   0   3   9        0.70        0.50      1.27 o
   1   3   9       15.70       14.18      1.47 o
   2   3   9        2.97        1.84      1.47 o
   3   3   9      219.11      205.17      5.38 o
   4   3   9       27.61       31.11      2.78 o
   5   3   9        2.70        4.17      2.49 o
   6   3   9        1.65       11.56      3.31 o
   7   3   9        7.11       10.19      3.42 o
  -9   4   9       18.12       22.41      6.17 o
  -8   4   9       17.67       17.58      8.62 o
  -7   4   9        3.49        5.07      2.80 o
  -6   4   9       25.52       24.30      3.43 o
  -5   4   9      248.48      235.54      6.99 o
  -4   4   9      362.80      347.75      6.97 o
  -3   4   9      422.46      425.77      7.42 o
  -2   4   9      143.08      128.47      3.86 o
  -1   4   9        5.75        8.08      1.26 o
   0   4   9      211.97      232.77      4.64 o
   1   4   9        9.88        9.71      1.40 o
   2   4   9      267.03      264.69      5.32 o
   3   4   9      158.17      147.23      4.30 o
   4   4   9        5.77        5.25      3.73 o
   5   4   9       52.06       49.32      4.28 o
   6   4   9       55.97       53.99      4.77 o
   7   4   9        9.15       10.46      4.25 o
  -8   5   9       27.34       21.61      9.23 o
  -7   5   9       11.42       15.91      4.40 o
  -6   5   9       33.40       23.29      3.33 o
  -5   5   9       97.33      100.60      4.74 o
  -4   5   9     1024.45      996.91     14.77 o
  -3   5   9      121.18      128.43      4.01 o
  -2   5   9      686.42      690.70      8.65 o
  -1   5   9      254.34      244.70      4.71 o
   0   5   9      158.58      155.35      3.95 o
   1   5   9      586.31      596.06      8.13 o
   2   5   9       40.14       42.95      2.46 o
   3   5   9      166.94      162.53      4.56 o
   4   5   9       15.85       13.72      2.61 o
   5   5   9       24.91       22.89      3.10 o
   6   5   9        5.28        8.20      2.76 o
   7   5   9        3.36       10.58      3.43 o
  -8   6   9        1.78       -1.20      4.76 o
  -7   6   9      129.82      143.88      7.09 o
  -6   6   9      248.87      264.46      8.98 o
  -5   6   9      455.13      435.71     11.12 o
  -4   6   9       84.92       89.93      5.30 o
  -3   6   9      153.55      135.25      4.90 o
  -2   6   9      782.15      803.01     10.76 o
  -1   6   9      106.37      107.10      3.20 o
   0   6   9     1104.00     1095.90     11.84 o
   1   6   9      108.63      103.90      4.69 o
   2   6   9        8.92        7.69      1.79 o
   3   6   9       33.21       34.83      2.55 o
   4   6   9        0.67       -1.04      2.13 o
   5   6   9      122.81      126.88      5.61 o
   6   6   9        4.25        5.12      2.64 o
   7   6   9        0.09        2.07      4.88 o
  -8   7   9       55.71       66.23      6.22 o
  -7   7   9       10.60       13.67      3.26 o
  -6   7   9       38.09       43.23      4.30 o
  -5   7   9       53.94       58.98      4.55 o
  -4   7   9       60.80       70.77      3.89 o
  -3   7   9       97.26       94.88      3.66 o
  -2   7   9      224.05      202.87      5.06 o
  -1   7   9        5.28       10.44      2.09 o
   0   7   9      113.18      107.60      3.37 o
   1   7   9      188.09      168.52      4.80 o
   2   7   9      428.05      405.07      6.47 o
   3   7   9       94.73       92.17      4.07 o
   4   7   9      162.91      148.61      5.79 o
   5   7   9       16.36       24.13      3.27 o
   6   7   9       39.53       35.78      3.75 o
   7   7   9        1.12       -2.21      3.77 o
  -8   8   9        0.67       -3.37      3.37 o
  -7   8   9        9.15       11.03      3.29 o
  -6   8   9       13.62       15.32      3.32 o
  -5   8   9      267.55      259.95      8.77 o
  -4   8   9       12.19        8.49      2.43 o
  -3   8   9       57.95       53.95      3.04 o
  -2   8   9      178.28      163.50      4.66 o
  -1   8   9        7.63       13.30      2.03 o
   0   8   9        0.92        0.54      2.32 o
   1   8   9      209.73      207.47      6.46 o
   2   8   9        3.03        4.23      2.19 o
   3   8   9        2.53        3.31      2.39 o
   4   8   9       96.29      103.40      4.99 o
   5   8   9       26.28       22.02      4.25 o
   6   8   9        5.99       15.90      3.06 o
   7   8   9        0.00       -1.58      4.35 o
  -8   9   9        8.17       20.74      7.20 o
  -7   9   9       30.38       27.06      4.68 o
  -6   9   9       16.84       13.50      3.26 o
  -5   9   9      192.79      191.38      7.70 o
  -4   9   9      729.96      704.71     12.60 o
  -3   9   9      164.30      165.93      5.00 o
  -2   9   9      267.81      250.25      5.95 o
  -1   9   9      950.81      907.80     12.01 o
   0   9   9        0.59        2.27      1.71 o
   1   9   9      534.35      572.50     11.48 o
   2   9   9        0.62       -0.52      2.18 o
   3   9   9      251.93      230.77      6.58 o
   4   9   9        4.51        4.38      2.37 o
   5   9   9        5.47        8.06      2.70 o
   6   9   9        5.65        9.09      2.92 o
   7   9   9        0.73        6.28      4.96 o
  -8  10   9        8.56        6.07      4.27 o
  -7  10   9      169.20      179.92      9.61 o
  -6  10   9      116.26      123.29      6.66 o
  -5  10   9      178.98      182.18      7.65 o
  -4  10   9       74.78       67.60      4.07 o
  -3  10   9       28.90       28.05      2.59 o
  -2  10   9      761.61      757.60     12.63 o
  -1  10   9      421.91      393.16      7.57 o
   0  10   9     1079.93     1057.76     13.48 o
   1  10   9       50.70       43.14      3.41 o
   2  10   9      264.30      266.63      7.27 o
   3  10   9       27.17       30.94      3.23 o
   4  10   9       26.44       25.08      3.24 o
   5  10   9       54.50       63.52      4.43 o
   6  10   9        2.84        1.99      2.80 o
  -8  11   9       17.25       23.30      8.96 o
  -7  11   9        2.92       -3.83      3.83 o
  -6  11   9       45.82       48.07      4.69 o
  -5  11   9       36.38       31.93      3.79 o
  -4  11   9       19.96       18.84      2.91 o
  -3  11   9      546.36      537.29      9.58 o
  -2  11   9      611.87      604.68     10.00 o
  -1  11   9      730.84      734.84     11.05 o
   0  11   9     1902.01     1868.97     19.96 o
   1  11   9       28.15       21.41      2.93 o
   2  11   9      609.59      588.45     12.76 o
   3  11   9       14.59       14.02      3.14 o
   4  11   9      157.71      131.69      5.96 o
   5  11   9       63.74       63.26      4.68 o
   6  11   9        0.09        7.83      2.88 o
  -8  12   9        3.68       -7.53      7.53 o
  -7  12   9        6.21       12.44      7.53 o
  -6  12   9        1.24        3.92      3.21 o
  -5  12   9       58.28       51.88      4.52 o
  -4  12   9       13.00       13.31      2.56 o
  -3  12   9        4.78        4.89      2.23 o
  -2  12   9        0.17       -0.47      1.77 o
  -1  12   9      120.41      111.33      5.63 o
   0  12   9      258.46      269.79      7.21 o
   1  12   9      117.20      120.85      5.04 o
   2  12   9       20.88       24.13      3.50 o
   3  12   9        4.26        5.30      3.10 o
   4  12   9       10.25       17.50      3.27 o
   5  12   9        0.10       -1.11      4.29 o
   6  12   9       20.94       20.83      4.38 o
  -7  13   9       42.64       61.63      7.54 o
  -6  13   9       26.20       25.61      4.06 o
  -5  13   9        0.42       -1.75      2.14 o
  -4  13   9       14.73       19.90      3.01 o
  -3  13   9      875.13      843.24     14.55 o
  -2  13   9      281.42      267.80      6.74 o
  -1  13   9      343.71      346.89      7.61 o
   0  13   9      140.07      120.66      5.95 o
   1  13   9      112.68      119.77      5.09 o
   2  13   9      231.66      232.44      9.05 o
   3  13   9        2.80        3.07      2.90 o
   4  13   9        5.40        5.04      2.96 o
   5  13   9        8.12        6.05      6.77 o
   6  13   9        3.51        5.71      4.47 o
  -7  14   9       68.07       70.87      5.98 o
  -6  14   9       61.11       73.17     11.06 o
  -5  14   9      268.21      263.12      8.48 o
  -4  14   9       52.75       56.10      4.14 o
  -3  14   9      518.20      497.35     11.06 o
  -2  14   9      374.85      377.81      8.22 o
  -1  14   9      935.54      844.94     12.67 o
   0  14   9        0.03        1.35      2.14 o
   1  14   9        0.39        2.69      2.53 o
   2  14   9      170.29      138.36      6.51 o
   3  14   9        0.28        2.54      3.25 o
   4  14   9       41.53       48.76      4.59 o
   5  14   9        0.24       -0.86      5.95 o
   6  14   9       49.56       50.72     12.19 o
  -7  15   9       14.70       16.67      7.84 o
  -6  15   9        0.31        1.29      4.90 o
  -5  15   9       16.49       21.46      3.16 o
  -4  15   9        0.88       -0.23      2.19 o
  -3  15   9       92.15       89.89      5.27 o
  -2  15   9        4.23        5.27      2.27 o
  -1  15   9       48.66       40.13      3.20 o
   0  15   9       13.30       18.64      3.30 o
   1  15   9        8.44        9.03      3.10 o
   2  15   9       12.28       10.70      2.98 o
   3  15   9       40.50       35.50      4.20 o
   4  15   9        5.97       11.62      3.27 o
   5  15   9        4.82       10.25      6.95 o
  -6  16   9       25.12       33.53      4.73 o
  -5  16   9        7.31        9.11      2.71 o
  -4  16   9       57.64       49.91      4.10 o
  -3  16   9       76.21       70.17      4.60 o
  -2  16   9        0.67        1.88      2.38 o
  -1  16   9        3.17        3.91      2.16 o
   0  16   9       24.01       19.10      2.80 o
   1  16   9       87.19       75.58      5.05 o
   2  16   9       33.95       33.19      3.85 o
   3  16   9        2.25        2.28      2.92 o
   4  16   9        1.65        1.58      2.86 o
   5  16   9        8.45       15.85      3.99 o
  -6  17   9        0.22       -0.11      2.65 o
  -5  17   9       44.59       50.16      4.41 o
  -4  17   9       26.14       24.90      4.05 o
  -3  17   9       22.86       22.25      3.87 o
  -2  17   9      137.02      137.41      6.01 o
  -1  17   9        7.63        6.64      2.78 o
   0  17   9       52.93       49.72      3.80 o
   1  17   9        0.11        2.30      2.65 o
   2  17   9       57.48       57.52      4.73 o
   3  17   9        4.27        8.28      3.61 o
   4  17   9       21.94       17.58      3.62 o
   5  17   9       11.29       21.29      7.49 o
  -6  18   9       84.98       89.07     11.87 o
  -5  18   9       49.22       50.53      4.37 o
  -4  18   9        0.59       -2.45      2.45 o
  -3  18   9       47.12       43.77      4.01 o
  -2  18   9      169.22      174.56      6.91 o
  -1  18   9      247.27      244.19      7.74 o
   0  18   9       25.72       30.67      3.71 o
   1  18   9        0.70        2.11      2.63 o
   2  18   9        2.69       -1.23      2.66 o
   3  18   9        1.73        3.90      4.38 o
   4  18   9        0.71        3.20      3.31 o
  -5  19   9        0.16        2.89      2.84 o
  -4  19   9       54.73       59.86      4.76 o
  -3  19   9       38.22       32.32      3.75 o
  -2  19   9        8.22       -0.61      2.61 o
  -1  19   9       15.55       21.50      3.63 o
   0  19   9        3.68        3.93      4.42 o
   1  19   9        2.86        7.42      4.20 o
   2  19   9        0.33        3.65      3.03 o
   3  19   9       51.79       82.90      5.97 o
   4  19   9        0.81       -9.05      9.27 o
  -5  20   9        1.38        1.86      3.53 o
  -4  20   9        7.21       12.02      3.49 o
  -3  20   9        0.80       -2.66      2.66 o
  -2  20   9        4.97        6.86      3.99 o
  -1  20   9       93.87       96.69      6.02 o
   0  20   9        5.46       11.38      3.05 o
   1  20   9        6.78       12.68      3.12 o
   2  20   9        6.26        6.52      3.93 o
   3  20   9        0.04        4.28      5.49 o
  -4  21   9        3.19        6.49      3.18 o
  -3  21   9       52.53       62.23      5.57 o
  -2  21   9      106.91       96.32      6.22 o
  -1  21   9       14.62       16.18      4.03 o
   0  21   9        4.79       10.55      3.04 o
   1  21   9        0.31        6.18      2.99 o
   2  21   9       45.65       47.69      5.50 o
  -4  22   9       17.72       23.34      4.13 o
  -3  22   9        1.11        3.86      2.88 o
  -2  22   9       57.16       51.11      5.03 o
  -1  22   9       32.89       35.12      5.03 o
   0  22   9       26.90       30.21      3.91 o
   1  22   9       31.13       39.96      5.08 o
   2  22   9        9.62       20.24      5.58 o
  -3  23   9       36.09       40.61      4.34 o
  -2  23   9       13.59       24.10      3.99 o
  -1  23   9        0.68        9.72      3.97 o
   0  23   9        3.35        3.62      4.15 o
   1  23   9        8.65       14.34      6.63 o
  -8   0  10        1.09       -2.87      6.85 o
  -7   0  10        4.93        4.41     10.48 o
  -6   0  10      214.51      214.48      8.85 o
  -5   0  10      113.19      101.88      5.94 o
  -4   0  10     1198.82     1205.74     21.13 o
  -3   0  10       90.35       88.22      5.06 o
  -2   0  10      238.39      225.19      7.61 o
  -1   0  10      136.20      130.75      5.76 o
   0   0  10       75.80       72.89      5.22 o
   1   0  10      595.81      672.58     16.25 o
   2   0  10       34.36       48.83      3.90 o
   3   0  10       18.08       25.79      3.55 o
   4   0  10      254.91      211.35      8.64 o
   5   0  10      286.11      325.96     14.16 o
   6   0  10        4.23       -5.06      5.06 o
   7   0  10        6.38       19.04      7.35 o
  -8   1  10       56.23       52.07      9.82 o
  -7   1  10       62.68       62.36      5.64 o
  -6   1  10       63.41       71.20      3.85 o
  -5   1  10      294.78      287.48      6.87 o
  -4   1  10       63.65       69.75      3.43 o
  -3   1  10       56.75       54.38      2.72 o
  -2   1  10      289.89      279.73      6.01 o
  -1   1  10      262.91      246.21      5.61 o
   0   1  10        3.24        5.38      1.57 o
   1   1  10      137.73      135.20      3.82 o
   2   1  10        0.23        1.63      1.56 o
   3   1  10      132.52      120.84      4.34 o
   4   1  10       65.91       65.32      3.71 o
   5   1  10       21.46       28.96      3.91 o
   6   1  10       83.14       74.16      6.98 o
   7   1  10       14.32       16.84      7.08 o
  -8   2  10        9.64       21.78      4.56 o
  -7   2  10       44.81       39.88      4.14 o
  -6   2  10       15.76       12.26      4.79 o
  -5   2  10        0.31       -1.84      1.84 o
  -4   2  10       14.56       15.86      2.05 o
  -3   2  10       27.84       29.74      2.92 o
  -2   2  10        0.28        1.28      1.47 o
  -1   2  10       21.82       14.56      1.73 o
   0   2  10      234.19      227.66      5.52 o
   1   2  10       39.18       44.53      2.67 o
   2   2  10      112.71      122.04      3.76 o
   3   2  10       31.18       41.35      2.89 o
   4   2  10       76.49       76.72      3.90 o
   5   2  10       70.16       62.37      4.23 o
   6   2  10        6.41        8.18      3.29 o
   7   2  10        0.21        8.70      7.19 o
  -8   3  10       16.26       16.59      6.22 o
  -7   3  10      161.47      150.53      7.18 o
  -6   3  10        7.70        8.06      2.96 o
  -5   3  10      103.33       95.22      4.67 o
  -4   3  10      217.62      197.91      5.46 o
  -3   3  10      665.20      682.96     10.18 o
  -2   3  10      306.55      275.82      6.00 o
  -1   3  10       17.95       11.51      1.85 o
   0   3  10      109.34      107.65      3.94 o
   1   3  10        3.27        5.55      1.74 o
   2   3  10      108.94       94.22      3.87 o
   3   3  10      172.36      147.08      4.80 o
   4   3  10       55.44       37.83      3.33 o
   5   3  10       35.02       37.40      3.85 o
   6   3  10        0.04        3.96      4.00 o
   7   3  10       10.63        6.45      4.91 o
  -8   4  10       26.14       24.33      5.04 o
  -7   4  10       65.26       71.65      5.41 o
  -6   4  10      123.12      126.88      6.42 o
  -5   4  10      733.26      703.36     12.81 o
  -4   4  10      216.92      206.71      6.50 o
  -3   4  10        2.24        3.18      1.64 o
  -2   4  10       87.66       80.91      3.83 o
  -1   4  10      190.08      177.61      4.83 o
   0   4  10     1451.18     1422.72     14.36 o
   1   4  10     1666.06     1659.48     16.28 o
   2   4  10        4.37        4.06      2.00 o
   3   4  10      106.99      141.86      5.14 o
   4   4  10        1.51       10.65      3.25 o
   5   4  10       19.72       15.72      3.00 o
   6   4  10        0.15       -2.93      2.93 o
   7   4  10        0.00        8.10      4.59 o
  -8   5  10        8.45        7.49      8.80 o
  -7   5  10       90.06       98.00      5.98 o
  -6   5  10       29.24       34.78      4.04 o
  -5   5  10      159.63      147.43      5.80 o
  -4   5  10      365.44      345.49      8.47 o
  -3   5  10       20.19       23.94      3.13 o
  -2   5  10      782.38      762.28     10.76 o
  -1   5  10       74.16       82.57      3.40 o
   0   5  10       16.22       21.71      2.02 o
   1   5  10      222.49      235.35      5.83 o
   2   5  10        5.63       -1.28      1.97 o
   3   5  10       26.96       25.61      2.59 o
   4   5  10       85.86       91.97      4.70 o
   5   5  10        2.38       10.35      2.79 o
   6   5  10       20.91       36.29      4.33 o
   7   5  10       20.70        9.54      6.54 o
  -8   6  10       11.23       13.68      5.37 o
  -7   6  10        1.06        2.62      3.25 o
  -6   6  10       31.24       35.30      4.30 o
  -5   6  10       34.99       34.12      4.05 o
  -4   6  10      305.50      293.69      7.90 o
  -3   6  10       50.59       55.12      3.59 o
  -2   6  10        1.45        0.27      2.07 o
  -1   6  10       77.43       81.88      3.95 o
   0   6  10      540.20      499.38      7.62 o
   1   6  10        2.36        2.59      2.15 o
   2   6  10       10.83        6.62      2.45 o
   3   6  10      121.80      115.29      4.71 o
   4   6  10       81.37       84.25      5.27 o
   5   6  10       13.32       15.26      2.88 o
   6   6  10        0.36       -1.17      2.61 o
  -8   7  10       94.76      102.42      9.46 o
  -7   7  10        0.01        0.40      3.19 o
  -6   7  10      131.41      131.96      6.78 o
  -5   7  10      179.29      153.42      6.88 o
  -4   7  10      791.23      820.11     13.88 o
  -3   7  10      427.55      426.19      9.25 o
  -2   7  10      407.62      417.42      8.97 o
  -1   7  10      937.91      848.37     11.51 o
   0   7  10      252.45      213.23      5.42 o
   1   7  10     2404.50     2349.38     23.40 o
   2   7  10     1264.84     1266.48     18.68 o
   3   7  10        1.57       -2.16      2.26 o
   4   7  10      176.01      145.97      5.79 o
   5   7  10       32.38       35.20      3.60 o
   6   7  10       22.74       23.95      3.35 o
  -8   8  10        0.54        2.64      3.88 o
  -7   8  10        1.32        8.77      3.50 o
  -6   8  10      424.12      431.13     12.18 o
  -5   8  10      400.40      375.48     10.81 o
  -4   8  10      278.69      275.04      7.76 o
  -3   8  10        9.37       10.52      2.44 o
  -2   8  10       31.36       31.69      3.15 o
  -1   8  10     1100.64     1110.70     13.89 o
   0   8  10      483.55      486.93      8.49 o
   1   8  10     3097.88     3019.10     31.23 o
   2   8  10       54.80       58.86      3.64 o
   3   8  10       61.35       65.36      4.20 o
   4   8  10        3.21        3.47      3.04 o
   5   8  10        7.73        9.59      2.87 o
   6   8  10       29.58       32.93      3.79 o
  -8   9  10       57.12       59.20      6.43 o
  -7   9  10      125.67      132.26      7.44 o
  -6   9  10        0.29        2.53      3.15 o
  -5   9  10        7.29       10.41      3.13 o
  -4   9  10       79.64       78.56      4.54 o
  -3   9  10      161.12      146.55      5.64 o
  -2   9  10     1616.83     1554.04     20.05 o
  -1   9  10        8.40        3.71      1.97 o
   0   9  10      156.95      139.79      4.70 o
   1   9  10        1.51       -1.07      2.42 o
   2   9  10      558.82      554.75     10.82 o
   3   9  10      383.24      370.78      9.29 o
   4   9  10       17.24       18.02      3.59 o
   5   9  10        9.17       16.88      3.01 o
   6   9  10        7.64       20.62      3.85 o
  -8  10  10        0.16        8.96      6.63 o
  -7  10  10       11.41       12.05      3.82 o
  -6  10  10       64.15       67.45      5.39 o
  -5  10  10       14.67       11.66      5.63 o
  -4  10  10        1.35        1.00      2.50 o
  -3  10  10        2.89        0.27      2.37 o
  -2  10  10       15.66       13.11      2.32 o
  -1  10  10      793.46      740.23     11.25 o
   0  10  10      843.53      810.78     13.06 o
   1  10  10      173.54      169.25      5.81 o
   2  10  10        7.52       12.33      2.95 o
   3  10  10        1.65        2.73      2.73 o
   4  10  10        4.32        6.75      5.74 o
   5  10  10        0.73        0.51      3.10 o
   6  10  10        0.09        3.57      2.90 o
  -7  11  10       36.38       43.32      6.06 o
  -6  11  10        0.66        0.56      2.98 o
  -5  11  10       11.30        9.28      3.07 o
  -4  11  10        6.69        7.71      3.01 o
  -3  11  10        0.04        0.10      2.49 o
  -2  11  10      703.26      668.07     10.93 o
  -1  11  10      288.22      275.56      6.74 o
   0  11  10      104.93       94.58      4.52 o
   1  11  10      636.93      642.31     11.79 o
   2  11  10      120.81      112.71      5.80 o
   3  11  10       37.39       49.66      4.35 o
   4  11  10       20.50       18.97      3.57 o
   5  11  10        3.93        6.39      4.18 o
   6  11  10       16.88       22.23      6.45 o
  -7  12  10       21.39       13.62      4.44 o
  -6  12  10       21.70       24.85      4.11 o
  -5  12  10      160.72      148.96      7.30 o
  -4  12  10        9.13       12.35      3.53 o
  -3  12  10        1.25        1.68      2.02 o
  -2  12  10      309.73      258.92      6.77 o
  -1  12  10      106.95      104.82      4.34 o
   0  12  10      713.55      707.07     12.41 o
   1  12  10        2.01        2.92      2.20 o
   2  12  10        3.65        1.17      2.62 o
   3  12  10       74.57       80.45      5.30 o
   4  12  10       55.18       40.80      4.39 o
   5  12  10        7.25       11.87      3.90 o
   6  12  10        5.91        2.24      6.00 o
  -7  13  10       93.38      111.39      8.17 o
  -6  13  10        9.18        1.86      3.23 o
  -5  13  10        1.19        0.93      2.66 o
  -4  13  10        0.51       -1.87      2.37 o
  -3  13  10        3.81        2.28      2.72 o
  -2  13  10     1279.88     1280.54     18.73 o
  -1  13  10      175.66      165.86      5.46 o
   0  13  10       54.14       61.96      3.87 o
   1  13  10      470.40      433.76      9.83 o
   2  13  10       21.53       20.44      3.28 o
   3  13  10        4.36        4.33      2.98 o
   4  13  10        0.34        3.58      2.99 o
   5  13  10        5.00        4.42      3.68 o
  -6  14  10        4.88        9.89      4.16 o
  -5  14  10       15.44       13.87      3.19 o
  -4  14  10        8.34        6.56      2.93 o
  -3  14  10       23.82       25.27      3.24 o
  -2  14  10        2.83        8.19      2.49 o
  -1  14  10      172.59      185.99      5.86 o
   0  14  10       25.65       20.78      2.85 o
   1  14  10       54.44       54.36      4.52 o
   2  14  10       36.74       37.38      6.71 o
   3  14  10        9.07       10.58      3.04 o
   4  14  10        2.75        7.21      3.61 o
   5  14  10        1.32       10.60      7.36 o
  -6  15  10       26.82       29.03      5.55 o
  -5  15  10        0.83       -0.78      3.54 o
  -4  15  10        0.02        2.98      2.59 o
  -3  15  10      198.90      212.23      7.49 o
  -2  15  10      692.51      619.87     11.31 o
  -1  15  10        0.49        3.52      2.35 o
   0  15  10       11.52       14.47      3.09 o
   1  15  10        5.27       10.38      2.87 o
   2  15  10        5.87        1.19      4.09 o
   3  15  10       16.18       12.46      3.31 o
   4  15  10       19.55       20.81      3.79 o
   5  15  10        0.15       -0.21      5.14 o
  -6  16  10       38.81       47.95      5.70 o
  -5  16  10      102.69      112.06      6.84 o
  -4  16  10       66.77       64.52      4.79 o
  -3  16  10       13.65        6.66      2.75 o
  -2  16  10      101.64       94.46      4.61 o
  -1  16  10       71.97       67.59      4.30 o
   0  16  10      113.13      103.97      5.04 o
   1  16  10      119.06      115.79      6.15 o
   2  16  10       54.39       46.79      4.45 o
   3  16  10        0.32       -1.02      2.80 o
   4  16  10        6.15        7.08      3.16 o
   5  16  10       52.52       34.90     10.93 o
  -5  17  10        4.06       10.31      3.58 o
  -4  17  10       12.80       15.28      3.99 o
  -3  17  10       23.07       33.89      3.70 o
  -2  17  10      230.69      205.90      7.49 o
  -1  17  10       55.45       69.39      4.41 o
   0  17  10        0.32        5.42      2.56 o
   1  17  10       35.63       35.15      5.02 o
   2  17  10        0.01        4.68      2.80 o
   3  17  10       14.18       20.39      4.04 o
   4  17  10       57.12       67.35      5.56 o
  -5  18  10       18.26       28.10      4.33 o
  -4  18  10        5.97        8.30      3.38 o
  -3  18  10        2.75        1.77      3.33 o
  -2  18  10       62.15       64.13      4.64 o
  -1  18  10       15.01       24.37      3.88 o
   0  18  10       44.52       62.95      5.83 o
   1  18  10        0.30        9.07      2.97 o
   2  18  10       14.37       26.06      6.50 o
   3  18  10        0.47        7.48      4.18 o
   4  18  10       35.71       34.52      7.99 o
  -5  19  10        1.87        8.59     13.13 o
  -4  19  10        1.04        1.69      2.60 o
  -3  19  10       94.73       96.99      5.79 o
  -2  19  10       85.36      110.93      7.35 o
  -1  19  10       32.42       47.71      4.03 o
   0  19  10        3.44        4.13      2.81 o
   1  19  10        0.95       -2.75      2.75 o
   2  19  10       11.94       13.58      3.28 o
   3  19  10      155.38      195.86      8.87 o
  -4  20  10       25.33       37.19      4.27 o
  -3  20  10       30.59       35.85      4.78 o
  -2  20  10       12.79        9.02      4.80 o
  -1  20  10       40.93       44.38      5.25 o
   0  20  10        0.86        0.93      2.96 o
   1  20  10       89.06      105.29      6.36 o
   2  20  10       33.84       38.28      4.61 o
   3  20  10       53.35       44.58     10.53 o
  -4  21  10        1.72       -6.24      6.24 o
  -3  21  10       10.09       10.67      3.31 o
  -2  21  10       97.59      103.99      6.67 o
  -1  21  10        2.64        3.84      3.76 o
   0  21  10        1.35        3.14      2.89 o
   1  21  10        0.29        6.55      3.19 o
   2  21  10        5.64        4.28      4.86 o
  -3  22  10       13.40       21.45      3.86 o
  -2  22  10        3.90       11.43      4.84 o
  -1  22  10        5.37        1.45      3.63 o
   0  22  10        8.50       14.65      4.29 o
   1  22  10        6.09       13.19      4.02 o
  -2  23  10       84.63       84.09      8.11 o
  -1  23  10        8.45       14.40      6.54 o
   0  23  10       17.08       10.66      7.93 o
  -8   1  11       25.40       26.64      5.95 o
  -7   1  11       53.56       48.71      5.86 o
  -6   1  11      118.62      106.25      5.17 o
  -5   1  11       81.48       79.87      3.86 o
  -4   1  11        0.15       -1.07      1.89 o
  -3   1  11        0.46        1.22      1.68 o
  -2   1  11        2.00        1.85      1.55 o
  -1   1  11      115.45      114.14      4.12 o
   0   1  11      141.66      164.42      4.97 o
   1   1  11      142.93      163.74      5.06 o
   2   1  11       67.87       55.60      4.28 o
   3   1  11       36.51       44.78      3.61 o
   4   1  11        0.02        4.64      2.34 o
   5   1  11        1.28        2.40      4.91 o
   6   1  11       14.38       14.31      3.61 o
  -8   2  11       15.33       19.39      4.79 o
  -7   2  11       11.86       16.60      3.22 o
  -6   2  11       35.88       44.22      3.45 o
  -5   2  11      106.30      107.48      5.04 o
  -4   2  11      859.24      820.47     12.13 o
  -3   2  11      481.45      457.54      8.40 o
  -2   2  11       36.32       36.42      2.58 o
  -1   2  11        0.03       -1.53      1.53 o
   0   2  11       48.52       44.38      2.89 o
   1   2  11       69.06       70.95      3.58 o
   2   2  11       22.09       20.92      4.11 o
   3   2  11      155.94      162.01      5.89 o
   4   2  11       50.93       46.74      3.73 o
   5   2  11       43.64       43.28      3.83 o
   6   2  11        1.20        2.04      3.56 o
  -8   3  11       13.30        8.54      6.28 o
  -7   3  11      107.70       94.83      6.10 o
  -6   3  11       39.23       43.81      4.22 o
  -5   3  11      207.95      204.26      6.83 o
  -4   3  11       28.87       33.89      3.37 o
  -3   3  11       27.49       24.99      2.46 o
  -2   3  11       46.18       37.53      2.65 o
  -1   3  11      287.41      274.88      5.88 o
   0   3  11       52.98       62.18      3.40 o
   1   3  11       78.03       79.44      4.37 o
   2   3  11      196.62      172.83      6.24 o
   3   3  11       60.84       72.98      4.30 o
   4   3  11        8.59        7.42      2.92 o
   5   3  11        1.87        4.49      2.71 o
   6   3  11       13.29       25.08      3.86 o
  -8   4  11        0.36        0.92      4.14 o
  -7   4  11        7.63        8.56      4.47 o
  -6   4  11       25.32       28.02      3.75 o
  -5   4  11      111.61      109.94      5.17 o
  -4   4  11        0.76       -1.49      2.19 o
  -3   4  11       17.45       20.75      2.76 o
  -2   4  11      202.82      193.10      5.30 o
  -1   4  11       44.85       40.37      2.84 o
   0   4  11      315.99      310.66      6.97 o
   1   4  11      169.36      166.68      6.02 o
   2   4  11        0.10        2.64      2.24 o
   3   4  11      129.25      125.02      5.42 o
   4   4  11       30.41       26.46      3.59 o
   5   4  11        1.59        1.08      3.15 o
   6   4  11        5.18        8.56      4.92 o
  -8   5  11       46.29       50.82      6.06 o
  -7   5  11       44.16       49.18      4.92 o
  -6   5  11       24.81       30.97      4.07 o
  -5   5  11       19.02       21.34      3.47 o
  -4   5  11      372.29      340.72      8.92 o
  -3   5  11     1063.65     1045.90     15.80 o
  -2   5  11        6.72        9.15      2.25 o
  -1   5  11       44.26       52.48      3.19 o
   0   5  11     2172.34     2170.21     22.42 o
   1   5  11        1.49       -0.10      2.42 o
   2   5  11      411.14      330.53      7.47 o
   3   5  11       30.41       37.49      3.63 o
   4   5  11        2.09        0.82      2.77 o
   5   5  11       30.78       33.26      4.30 o
   6   5  11        0.92        8.38      4.01 o
  -8   6  11        0.02       -5.36      6.88 o
  -7   6  11        1.96        0.70      3.11 o
  -6   6  11        2.68        4.45      2.92 o
  -5   6  11      128.46      129.85      6.42 o
  -4   6  11      811.02      767.76     15.34 o
  -3   6  11      145.77      151.50      5.76 o
  -2   6  11      248.41      231.20      6.84 o
  -1   6  11      937.06      879.63     13.97 o
   0   6  11      261.75      273.27      7.33 o
   1   6  11      345.79      335.66      7.34 o
   2   6  11      502.88      525.55      9.63 o
   3   6  11        7.66       14.03      3.13 o
   4   6  11       64.40       76.55      7.44 o
   5   6  11        0.02        1.29      2.99 o
   6   6  11        0.25       -3.39      3.60 o
  -8   7  11        0.01       -1.53      4.36 o
  -7   7  11       89.60       81.96      6.03 o
  -6   7  11       60.72       69.91      5.80 o
  -5   7  11       44.75       45.88      4.40 o
  -4   7  11       10.83        9.92      2.66 o
  -3   7  11      269.23      268.67      7.65 o
  -2   7  11        1.48        4.56      2.31 o
  -1   7  11     1887.73     1835.26     22.47 o
   0   7  11       66.67       60.20      4.01 o
   1   7  11        7.79        6.20      2.60 o
   2   7  11        3.27        3.54      2.34 o
   3   7  11       40.05       32.83      4.31 o
   4   7  11       46.79       39.70      4.22 o
   5   7  11        1.08        2.99      3.08 o
   6   7  11       10.14       11.24      3.66 o
  -8   8  11        7.03        5.64      6.63 o
  -7   8  11        1.54        6.60      3.56 o
  -6   8  11       22.68       33.25      4.19 o
  -5   8  11        4.11        2.33      4.60 o
  -4   8  11        1.25        0.49      2.45 o
  -3   8  11       38.76       34.09      3.38 o
  -2   8  11       57.20       49.40      3.79 o
  -1   8  11      247.34      253.77      7.40 o
   0   8  11       10.94        3.08      2.72 o
   1   8  11       11.64       18.08      2.93 o
   2   8  11        7.95        5.12      3.79 o
   3   8  11        0.27        2.03      3.45 o
   4   8  11        5.28       11.54      3.46 o
   5   8  11       11.64       11.03      3.66 o
   6   8  11       41.39       55.67      6.13 o
  -7   9  11       41.80       46.20      4.92 o
  -6   9  11       89.62       96.45      6.28 o
  -5   9  11      175.29      179.30      7.95 o
  -4   9  11      126.38      114.82      5.41 o
  -3   9  11       78.73       77.08      4.51 o
  -2   9  11       66.75       68.20      4.27 o
  -1   9  11      171.54      167.78      7.59 o
   0   9  11      279.52      286.04      7.49 o
   1   9  11       42.66       49.28      3.67 o
   2   9  11      301.62      287.23     12.90 o
   3   9  11       41.52       42.67      4.10 o
   4   9  11        0.14        0.72      3.34 o
   5   9  11        4.15       13.06      3.36 o
   6   9  11        5.49        5.93      5.69 o
  -7  10  11       23.21       23.98      4.12 o
  -6  10  11        0.08        1.22      3.09 o
  -5  10  11       43.14       45.22      6.21 o
  -4  10  11      438.50      414.71     11.64 o
  -3  10  11       53.15       50.75      3.91 o
  -2  10  11      294.36      306.23      8.35 o
  -1  10  11       11.67       12.07      2.86 o
   0  10  11       47.23       56.60      3.77 o
   1  10  11       17.10       24.87      2.77 o
   2  10  11        3.96       12.06      3.07 o
   3  10  11      109.72      130.88      7.13 o
   4  10  11        5.27        2.12      3.38 o
   5  10  11        4.34       10.53      4.68 o
   6  10  11        3.65       -0.49      6.81 o
  -7  11  11       74.32       83.10      6.14 o
  -6  11  11      142.54      139.28      7.46 o
  -5  11  11      101.62       99.80      6.25 o
  -4  11  11       33.07       39.24      6.09 o
  -3  11  11       39.66       31.07      3.25 o
  -2  11  11       19.22       21.48      3.12 o
  -1  11  11      995.31      971.37     19.66 o
   0  11  11      151.92      168.59      6.00 o
   1  11  11      140.84      146.16      5.71 o
   2  11  11        2.12        1.09      3.18 o
   3  11  11       22.99       24.34      3.71 o
   4  11  11       18.22       16.78      4.00 o
   5  11  11        0.81        5.67      3.90 o
  -7  12  11        8.44       23.03      7.53 o
  -6  12  11        1.07        2.80      3.21 o
  -5  12  11       19.08       15.68      3.46 o
  -4  12  11       39.39       42.46      4.55 o
  -3  12  11        0.67       -2.73      2.73 o
  -2  12  11      143.65      132.90      5.86 o
  -1  12  11      170.14      153.89      5.33 o
   0  12  11       65.29       69.58      4.67 o
   1  12  11        5.19        4.03      2.27 o
   2  12  11       36.71       44.76      4.20 o
   3  12  11        4.77        7.40      2.97 o
   4  12  11       33.52       32.44      4.47 o
   5  12  11        4.81       10.71      5.55 o
  -6  13  11       96.23      120.89      8.50 o
  -5  13  11        8.49        9.47      3.35 o
  -4  13  11      185.79      167.42      7.89 o
  -3  13  11      348.21      320.37     10.60 o
  -2  13  11      318.90      311.84      8.79 o
  -1  13  11      614.80      588.08     11.93 o
   0  13  11        9.80        8.19      2.77 o
   1  13  11       40.47       42.58      3.65 o
   2  13  11        4.18        3.53      2.70 o
   3  13  11        0.94        6.89      2.84 o
   4  13  11       42.39       44.01      5.08 o
   5  13  11        2.47        0.48      3.79 o
  -6  14  11       56.61       56.33      9.03 o
  -5  14  11       27.30       26.76      3.98 o
  -4  14  11      477.78      464.50     13.13 o
  -3  14  11      177.92      182.75      8.07 o
  -2  14  11       51.17       46.75      3.96 o
  -1  14  11       59.74       60.50      4.00 o
   0  14  11       30.57       33.26      3.57 o
   1  14  11       20.11       17.16      3.13 o
   2  14  11       61.54       56.11      4.67 o
   3  14  11        9.76       10.00      3.03 o
   4  14  11        6.17       20.79      3.89 o
  -6  15  11       18.24       25.91      4.13 o
  -5  15  11        5.37        3.64      3.44 o
  -4  15  11      106.65      112.98      6.72 o
  -3  15  11      110.93       97.03      6.39 o
  -2  15  11       12.87       15.00      2.74 o
  -1  15  11       49.42       54.71      3.95 o
   0  15  11        5.93        5.70      2.41 o
   1  15  11       76.68       76.38      5.22 o
   2  15  11        1.78        1.08      2.58 o
   3  15  11       10.50       19.59      3.61 o
   4  15  11        2.26        5.16      3.45 o
  -6  16  11       40.96       42.61     11.16 o
  -5  16  11       60.74       75.34      6.13 o
  -4  16  11       35.29       42.39      5.24 o
  -3  16  11       39.49       43.27      4.72 o
  -2  16  11        3.22       -1.05      2.69 o
  -1  16  11       12.10       19.22      2.97 o
   0  16  11       33.97       29.35      3.33 o
   1  16  11       10.87        8.08      5.29 o
   2  16  11       10.18        8.70      4.26 o
   3  16  11        0.19        2.22      3.12 o
   4  16  11        3.29       -1.60      7.05 o
  -5  17  11       32.72       43.57      4.94 o
  -4  17  11       19.34       23.20      4.21 o
  -3  17  11       13.67       14.86      3.87 o
  -2  17  11       82.18       94.73      6.95 o
  -1  17  11       83.03       69.60      4.53 o
   0  17  11       14.08       10.47      4.47 o
   1  17  11       11.62       22.75      3.86 o
   2  17  11       10.03        5.82      3.14 o
   3  17  11        0.19        2.22      4.31 o
   4  17  11        1.15       -4.23      6.04 o
  -5  18  11       56.09       83.85      9.33 o
  -4  18  11      122.58      131.79      7.65 o
  -3  18  11       83.56       94.98      6.50 o
  -2  18  11       12.88       20.22      3.61 o
  -1  18  11       94.21       94.49      6.20 o
   0  18  11        2.87        0.87      5.65 o
   1  18  11        4.70        4.72      3.48 o
   2  18  11       63.50       75.10      5.60 o
   3  18  11       45.13       61.63      6.71 o
  -4  19  11       14.97       15.10      4.96 o
  -3  19  11        4.76       12.93      3.97 o
  -2  19  11        9.75       14.78      5.76 o
  -1  19  11       37.54       33.28      3.73 o
   0  19  11        0.67        6.67      2.97 o
   1  19  11       20.29       29.23      3.97 o
   2  19  11       29.65       31.39      4.27 o
   3  19  11        5.92       15.41      9.50 o
  -4  20  11        2.02       14.44      6.02 o
  -3  20  11       10.77       17.40      3.90 o
  -2  20  11        6.32        9.94      3.49 o
  -1  20  11        0.01        3.73      5.10 o
   0  20  11       43.38       44.22      4.64 o
   1  20  11        4.37       15.64      3.64 o
   2  20  11       16.66       13.40      5.24 o
  -3  21  11        5.82        0.60      4.43 o
  -2  21  11        0.15        9.33      4.79 o
  -1  21  11       54.86       47.94      7.81 o
   0  21  11       35.61       35.82      7.35 o
   1  21  11       56.05       70.43      6.42 o
  -2  22  11      107.13      118.42     10.03 o
  -1  22  11       59.77       76.05      7.95 o
   0  22  11        4.69        6.94      3.93 o
  -8   0  12       12.01       27.33      9.36 o
  -7   0  12       49.01       53.54     10.48 o
  -6   0  12        2.57       -1.45      3.46 o
  -5   0  12        0.01        7.32      3.23 o
  -4   0  12        8.27        6.81      2.93 o
  -3   0  12      128.04       92.99      5.75 o
  -2   0  12       19.58       18.44      3.04 o
  -1   0  12      425.25      461.38     12.32 o
   0   0  12        9.40        9.33      3.74 o
   1   0  12      104.27       84.80      5.68 o
   2   0  12      539.89      443.90     16.29 o
   3   0  12      832.62      784.00     24.84 o
   4   0  12      415.79      362.39     20.77 o
   5   0  12        0.82        5.91      6.68 o
   6   0  12        0.02        8.60      7.66 o
  -8   1  12        0.06       -4.56      5.45 o
  -7   1  12       17.05       31.71      5.95 o
  -6   1  12        0.11        5.21      2.83 o
  -5   1  12      230.99      228.89      6.75 o
  -4   1  12       18.27       13.18      2.65 o
  -3   1  12       55.75       54.64      3.19 o
  -2   1  12       27.62       27.63      2.51 o
  -1   1  12       16.83       16.76      2.24 o
   0   1  12      123.73      111.80      4.43 o
   1   1  12       32.12       15.96      2.52 o
   2   1  12       33.86       37.78      4.23 o
   3   1  12       33.52       45.00      4.53 o
   4   1  12       49.95       34.29      4.23 o
   5   1  12        2.70        4.78      4.86 o
   6   1  12        1.17       -4.35      7.03 o
  -8   2  12       10.53       14.05      6.07 o
  -7   2  12        5.73        6.61      3.30 o
  -6   2  12       17.14       21.88      3.25 o
  -5   2  12        1.45        2.24      3.45 o
  -4   2  12      193.72      191.65      6.59 o
  -3   2  12      177.34      169.43      5.32 o
  -2   2  12        0.39        1.52      1.79 o
  -1   2  12      272.78      257.49      6.46 o
   0   2  12        4.90        6.00      2.13 o
   1   2  12      239.67      221.38      7.00 o
   2   2  12      491.31      434.70     11.47 o
   3   2  12       86.22       71.45      5.19 o
   4   2  12       18.96       24.24      4.69 o
   5   2  12        6.23        5.46      8.31 o
   6   2  12        1.89       12.57      6.81 o
  -8   3  12        1.49        4.83      4.34 o
  -7   3  12       75.07       81.88      5.86 o
  -6   3  12      168.12      166.95      7.47 o
  -5   3  12       42.65       43.65      4.26 o
  -4   3  12      536.83      537.67     12.48 o
  -3   3  12       75.13       69.97      4.14 o
  -2   3  12      426.45      463.93      8.86 o
  -1   3  12       27.47       26.36      3.58 o
   0   3  12       17.09        6.15      3.22 o
   1   3  12     1051.06      963.35     15.43 o
   2   3  12        4.66        2.45      5.03 o
   3   3  12       42.43       39.18      4.29 o
   4   3  12       71.89       67.77      7.53 o
   5   3  12       82.25       89.91      6.33 o
   6   3  12        5.00        6.54      4.90 o
  -8   4  12       60.81       66.59      8.65 o
  -7   4  12       21.01       30.49      4.21 o
  -6   4  12       10.82       11.81      4.16 o
  -5   4  12       64.24       64.10      4.29 o
  -4   4  12       73.94       73.92      4.54 o
  -3   4  12        5.04        8.89      3.53 o
  -2   4  12      811.88      844.42     14.03 o
  -1   4  12      343.91      328.28      8.75 o
   0   4  12       40.06       34.70      3.01 o
   1   4  12        4.58       -1.46      4.37 o
   2   4  12       28.27       26.15      3.75 o
   3   4  12        0.87       -2.29      3.46 o
   4   4  12       32.15       42.15      5.26 o
   5   4  12        4.36        4.16      3.09 o
   6   4  12        3.42       16.58     11.22 o
  -8   5  12       17.24       19.82      5.91 o
  -7   5  12        0.24       -1.66      3.10 o
  -6   5  12       53.04       56.47      6.08 o
  -5   5  12        0.44       -2.26      2.26 o
  -4   5  12      528.23      500.85     11.01 o
  -3   5  12      184.50      173.33      6.25 o
  -2   5  12       20.92       17.45      3.66 o
  -1   5  12      395.46      431.09     10.59 o
   0   5  12      173.34      165.77      5.44 o
   1   5  12       95.00      105.33      5.18 o
   2   5  12      234.22      231.53      8.40 o
   3   5  12       59.67       52.78      4.67 o
   4   5  12       24.26       33.18      4.22 o
   5   5  12        8.94       10.19      3.55 o
   6   5  12        0.67        2.85      5.38 o
  -8   6  12       14.09       21.91      7.97 o
  -7   6  12        0.04        1.46      5.85 o
  -6   6  12       13.89       13.76      3.47 o
  -5   6  12       13.31        7.97      2.72 o
  -4   6  12       29.19       29.65      3.30 o
  -3   6  12      145.16      164.64      6.23 o
  -2   6  12      480.46      452.52     10.05 o
  -1   6  12        4.45       -0.17      2.28 o
   0   6  12       15.92       19.82      2.92 o
   1   6  12       92.78       97.53      5.60 o
   2   6  12        1.82        2.98      2.58 o
   3   6  12       63.71       60.91      6.65 o
   4   6  12        0.15       -1.55      3.16 o
   5   6  12       32.18       30.63      6.10 o
   6   6  12        0.00        3.44      5.30 o
  -7   7  12       32.54       29.05      4.42 o
  -6   7  12      118.02      107.37      6.43 o
  -5   7  12      180.83      206.51      9.67 o
  -4   7  12      106.93       94.42      5.04 o
  -3   7  12       38.79       49.44      3.93 o
  -2   7  12      226.01      242.97      7.47 o
  -1   7  12       89.92      115.36      5.22 o
   0   7  12       62.68       50.45      4.28 o
   1   7  12      346.29      350.17     10.20 o
   2   7  12        2.39        4.03      3.18 o
   3   7  12        4.02        4.62      2.96 o
   4   7  12        0.10        1.73      4.11 o
   5   7  12        0.00        2.76      3.23 o
  -7   8  12        9.81        6.63      3.43 o
  -6   8  12       16.23       16.73      4.09 o
  -5   8  12       82.50       87.12      5.81 o
  -4   8  12       11.54       15.16      2.94 o
  -3   8  12     1216.62     1213.02     18.38 o
  -2   8  12        0.73       -2.05      2.18 o
  -1   8  12      275.26      262.52      7.75 o
   0   8  12      163.77      178.86      7.26 o
   1   8  12        7.62        8.37      2.70 o
   2   8  12      115.29      123.60      6.39 o
   3   8  12       21.69       11.49      3.53 o
   4   8  12        3.28       15.49      3.93 o
   5   8  12        1.73        7.84      3.79 o
  -7   9  12       18.90       21.40      3.85 o
  -6   9  12      211.17      213.10      9.12 o
  -5   9  12      193.97      197.38      8.43 o
  -4   9  12        2.88        1.74      2.64 o
  -3   9  12       40.01       39.49      4.17 o
  -2   9  12      115.00      119.94      5.50 o
  -1   9  12      573.19      522.93     11.14 o
   0   9  12        2.98        2.99      2.45 o
   1   9  12       70.12       57.80      6.44 o
   2   9  12       59.84       79.14      4.79 o
   3   9  12       70.13       97.62      6.67 o
   4   9  12       25.38       23.39      4.33 o
   5   9  12        2.51       10.84      4.09 o
  -7  10  12        3.40        6.39      5.56 o
  -6  10  12        0.00        3.54      3.12 o
  -5  10  12        7.52        5.57      3.21 o
  -4  10  12        3.36        5.74      3.05 o
  -3  10  12      111.21      103.78      5.32 o
  -2  10  12       71.62       77.22      4.60 o
  -1  10  12       72.96       66.69      4.32 o
   0  10  12        2.15        9.22      2.77 o
   1  10  12        4.63       -0.07      2.33 o
   2  10  12        0.13       -0.45      2.42 o
   3  10  12        2.50        1.30      2.77 o
   4  10  12       28.34       44.95      5.20 o
   5  10  12        0.21        3.28      4.09 o
  -7  11  12        0.06       10.57      8.24 o
  -6  11  12        4.07        5.30      3.26 o
  -5  11  12       72.78       78.18      5.78 o
  -4  11  12       33.07       31.31      4.22 o
  -3  11  12       87.19       82.74      4.83 o
  -2  11  12        0.50        0.91      2.72 o
  -1  11  12      158.39      172.10      7.40 o
   0  11  12      206.85      210.47      9.14 o
   1  11  12        6.65        8.39      3.14 o
   2  11  12       17.15       15.39      3.13 o
   3  11  12        5.47        8.58      3.14 o
   4  11  12       28.78       38.76      5.06 o
   5  11  12       43.68       33.88      6.06 o
  -7  12  12       21.51       23.39      9.50 o
  -6  12  12        2.81        5.90      3.36 o
  -5  12  12       46.36       58.19      5.27 o
  -4  12  12        0.15        0.50      2.98 o
  -3  12  12       16.77       20.02      3.26 o
  -2  12  12      199.64      199.90      7.19 o
  -1  12  12      246.56      246.36      8.93 o
   0  12  12      102.58      104.96      5.94 o
   1  12  12       28.57       33.19      3.62 o
   2  12  12        7.12       13.06      3.14 o
   3  12  12       20.48       24.51      4.82 o
   4  12  12       22.59       32.75      4.94 o
   5  12  12       17.15       -0.63      7.44 o
  -6  13  12       23.98       31.30      6.83 o
  -5  13  12        3.63        7.63      3.32 o
  -4  13  12       27.71       50.66      5.79 o
  -3  13  12       21.87       19.38      3.27 o
  -2  13  12       10.06        7.05      2.80 o
  -1  13  12        9.79        4.82      2.78 o
   0  13  12       14.12       14.49      3.25 o
   1  13  12        2.28        5.15      2.89 o
   2  13  12       30.31       46.82      4.42 o
   3  13  12       58.35       60.84      5.14 o
   4  13  12        1.42       14.39      3.95 o
  -6  14  12        1.10        1.08      7.89 o
  -5  14  12       16.84       19.87      4.00 o
  -4  14  12        9.72       15.47      3.67 o
  -3  14  12      224.64      225.15      9.11 o
  -2  14  12      117.31      104.10      5.52 o
  -1  14  12       52.89       52.81      4.68 o
   0  14  12       31.80       28.16      3.78 o
   1  14  12       50.06       53.13      4.54 o
   2  14  12        0.75       -2.03      2.90 o
   3  14  12        9.05       10.35      3.48 o
   4  14  12        0.86       14.34      7.86 o
  -6  15  12       29.40       26.88      9.72 o
  -5  15  12      281.97      312.89     11.54 o
  -4  15  12       64.53       71.64      5.92 o
  -3  15  12       34.33       50.10      5.00 o
  -2  15  12        5.10        6.45      2.86 o
  -1  15  12       66.94       62.27      5.05 o
   0  15  12       37.45       29.60      3.99 o
   1  15  12        9.87       15.99      3.92 o
   2  15  12       16.08       13.89      3.43 o
   3  15  12       15.80       31.64      5.76 o
   4  15  12       11.81       19.76      7.93 o
  -5  16  12        7.82       15.41      4.18 o
  -4  16  12       23.67       26.75      4.37 o
  -3  16  12      192.29      200.42      8.98 o
  -2  16  12      143.30      140.14      7.40 o
  -1  16  12       53.91       52.47      4.84 o
   0  16  12       17.73       23.17      3.49 o
   1  16  12      114.98      128.24      6.86 o
   2  16  12       93.06      122.88      6.94 o
   3  16  12        3.32       -0.82      3.52 o
  -5  17  12       96.96       90.23     14.25 o
  -4  17  12        6.75       13.30      3.98 o
  -3  17  12        0.03       -1.00      3.35 o
  -2  17  12        0.71        3.88      3.68 o
  -1  17  12       16.36       12.00      3.54 o
   0  17  12        3.90        3.46      5.08 o
   1  17  12        6.76       21.28      3.78 o
   2  17  12       29.44       41.34      4.63 o
   3  17  12        4.47       11.45      4.74 o
  -4  18  12        3.38       11.73      3.62 o
  -3  18  12        0.37        2.56      3.52 o
  -2  18  12       10.65       15.09      4.52 o
  -1  18  12        0.00       -3.10      3.10 o
   0  18  12        0.00        4.56      3.53 o
   1  18  12        6.34        8.75      5.04 o
   2  18  12       42.10       43.27      4.96 o
  -4  19  12        3.88       10.89      7.93 o
  -3  19  12        0.01       -1.84      6.18 o
  -2  19  12        7.69       10.03      4.44 o
  -1  19  12        4.06       14.49      4.48 o
   0  19  12        0.91        7.26      3.28 o
   1  19  12       94.17      121.69      7.12 o
   2  19  12        1.26       -0.18      6.14 o
  -3  20  12        0.31       -5.02      7.89 o
  -2  20  12       90.62      102.47      9.61 o
  -1  20  12       71.07      112.98      7.83 o
   0  20  12       31.30       28.54      7.07 o
   1  20  12        3.49        7.86      8.24 o
  -1  21  12        2.87       -3.76      6.09 o
  -7   1  13        6.21       20.15      5.70 o
  -6   1  13       82.37       91.78      5.97 o
  -5   1  13       20.18       29.29      3.39 o
  -4   1  13       13.19       11.81      3.73 o
  -3   1  13      152.84      154.01      5.29 o
  -2   1  13       12.51        9.84      2.17 o
  -1   1  13        1.54        0.22      1.87 o
   0   1  13       81.63       77.48      4.74 o
   1   1  13        3.51        9.19      2.60 o
   2   1  13       30.57       35.48      4.08 o
   3   1  13       39.30       33.06      4.18 o
   4   1  13       95.71      116.03      6.77 o
   5   1  13        1.22       -1.31      4.38 o
  -7   2  13       13.49       10.06      4.18 o
  -6   2  13      103.77      114.49      5.71 o
  -5   2  13      151.19      152.74      6.38 o
  -4   2  13      370.40      387.89      9.70 o
  -3   2  13      125.10      109.12      5.23 o
  -2   2  13       11.58       12.37      2.29 o
  -1   2  13        0.65        1.69      1.86 o
   0   2  13       85.55       99.49      4.76 o
   1   2  13       43.94       59.05      4.14 o
   2   2  13      132.11      102.32      6.10 o
   3   2  13        0.71        2.06      3.02 o
   4   2  13       22.05       23.23      4.82 o
   5   2  13       72.72       69.05     11.54 o
  -7   3  13        2.31        7.54      3.81 o
  -6   3  13       99.24      102.10      6.18 o
  -5   3  13       65.69       79.05      4.72 o
  -4   3  13       49.60       63.68      4.30 o
  -3   3  13      186.87      171.32      6.37 o
  -2   3  13      320.86      274.56      7.97 o
  -1   3  13       65.99       60.91      3.61 o
   0   3  13      259.76      234.72      6.61 o
   1   3  13       32.77       31.16      3.50 o
   2   3  13        1.72        7.10      3.06 o
   3   3  13        1.12        0.12      3.70 o
   4   3  13        0.15       -2.71      6.48 o
   5   3  13        0.00       -2.94      4.97 o
  -7   4  13       28.94       31.10      4.32 o
  -6   4  13        3.85       10.61      3.30 o
  -5   4  13        0.91       -1.73      3.27 o
  -4   4  13      174.10      151.90      6.16 o
  -3   4  13      773.19      750.22     18.01 o
  -2   4  13      213.73      200.83      6.87 o
  -1   4  13        4.87       -1.76      2.25 o
   0   4  13      332.44      275.69      7.17 o
   1   4  13        9.90        8.77      2.63 o
   2   4  13       44.99       45.30      4.42 o
   3   4  13       12.53       15.24      3.63 o
   4   4  13       14.53       26.14      7.49 o
   5   4  13        7.20        2.62      3.96 o
  -7   5  13       16.78       19.01      3.90 o
  -6   5  13        3.66        7.32      4.19 o
  -5   5  13      128.29      138.92      6.23 o
  -4   5  13        0.94        4.22      2.58 o
  -3   5  13      231.46      216.44      7.30 o
  -2   5  13      199.52      193.77      6.84 o
  -1   5  13      188.25      162.02      6.13 o
   0   5  13        1.19        6.95      2.92 o
   1   5  13       31.57       26.39      4.41 o
   2   5  13       85.82       78.20      6.67 o
   3   5  13        6.71        8.69      3.86 o
   4   5  13       33.60       36.90      5.38 o
   5   5  13        0.02        5.00      4.14 o
  -7   6  13       81.51       84.88      6.16 o
  -6   6  13      122.49      102.92      6.43 o
  -5   6  13        0.30        3.37      2.80 o
  -4   6  13        0.71        0.31      2.32 o
  -3   6  13      289.36      271.68      8.20 o
  -2   6  13        0.26        1.65      2.44 o
  -1   6  13      169.39      158.31      6.11 o
   0   6  13      237.95      246.34      8.87 o
   1   6  13       61.58       68.54      4.99 o
   2   6  13       25.12       39.21      6.49 o
   3   6  13       61.55       50.72      5.74 o
   4   6  13        0.68       11.56      4.04 o
   5   6  13       11.01       10.65      4.26 o
  -7   7  13       47.65       41.88      4.76 o
  -6   7  13        0.00        1.43      2.91 o
  -5   7  13      200.72      198.25      8.46 o
  -4   7  13       77.23       86.55      5.35 o
  -3   7  13      196.17      183.39      8.64 o
  -2   7  13       52.80       51.75      3.88 o
  -1   7  13        4.41        3.49      2.76 o
   0   7  13       96.13       71.80      5.63 o
   1   7  13        5.75        1.23      4.25 o
   2   7  13        0.38        7.78      3.08 o
   3   7  13       14.93        9.57      5.29 o
   4   7  13        4.30        2.83      7.39 o
   5   7  13        1.45        4.90      5.31 o
  -7   8  13        8.18        6.55      4.06 o
  -6   8  13        6.97        7.88      4.09 o
  -5   8  13       10.16        9.30      3.69 o
  -4   8  13       14.90       19.06      3.61 o
  -3   8  13       34.10       35.52      3.73 o
  -2   8  13        5.60        8.39      2.63 o
  -1   8  13       23.21       15.15      2.81 o
   0   8  13       12.70       13.06      3.02 o
   1   8  13        1.77        3.49      2.75 o
   2   8  13       12.07        6.81      3.09 o
   3   8  13        6.41       -0.96      3.82 o
   4   8  13       11.31       21.11     13.73 o
   5   8  13        9.92       16.26      7.80 o
  -7   9  13        7.67       18.73      9.18 o
  -6   9  13        4.11        2.81      3.10 o
  -5   9  13        0.02        1.88      3.17 o
  -4   9  13        0.20        1.06      2.52 o
  -3   9  13       34.50       26.94      3.53 o
  -2   9  13      102.12       99.76      5.22 o
  -1   9  13        0.01       -2.44      2.44 o
   0   9  13       48.57       50.49      4.43 o
   1   9  13        6.27        8.61      3.02 o
   2   9  13        2.31        8.21      3.68 o
   3   9  13       14.96       18.07      5.11 o
   4   9  13        1.86        8.82      4.99 o
  -6  10  13       24.50       25.44      4.04 o
  -5  10  13        1.94       -1.09      3.15 o
  -4  10  13       10.76       12.35      3.51 o
  -3  10  13       16.75       12.46      3.00 o
  -2  10  13        4.02        1.67      2.47 o
  -1  10  13        1.14        1.70      2.45 o
   0  10  13       98.60      110.39      6.16 o
   1  10  13        0.51        2.48      2.68 o
   2  10  13        2.43        2.80      3.28 o
   3  10  13        0.35       -3.53      3.78 o
   4  10  13       19.01       28.90      6.01 o
  -6  11  13       21.44       20.56      3.65 o
  -5  11  13       51.49       55.42      5.07 o
  -4  11  13        9.50        9.35      3.63 o
  -3  11  13       19.40       15.80      3.18 o
  -2  11  13       18.60       22.49      3.27 o
  -1  11  13        0.34        0.75      2.74 o
   0  11  13      105.45      112.80      9.39 o
   1  11  13        1.43       -2.46      2.70 o
   2  11  13       12.01       18.55      4.51 o
   3  11  13        9.88       20.75      5.40 o
   4  11  13        2.09       10.36     11.58 o
  -6  12  13        1.16       -2.56      4.15 o
  -5  12  13       27.18       28.10      4.15 o
  -4  12  13       15.14       16.43      3.46 o
  -3  12  13       15.24        5.66      2.92 o
  -2  12  13       43.47       41.56      3.89 o
  -1  12  13       71.48       63.01      4.93 o
   0  12  13      172.91      160.20      7.56 o
   1  12  13        1.82        3.48      2.78 o
   2  12  13        0.29       -1.39      4.26 o
   3  12  13       14.93       17.45      6.38 o
  -6  13  13        1.75       10.39      8.51 o
  -5  13  13        8.29        9.66      3.44 o
  -4  13  13      107.20       96.33      6.54 o
  -3  13  13       12.69       11.91      3.23 o
  -2  13  13        1.38        6.03      2.80 o
  -1  13  13        7.71        7.76      2.87 o
   0  13  13       21.81       23.24      3.61 o
   1  13  13        3.14        8.07      3.63 o
   2  13  13        0.35        6.05      4.54 o
   3  13  13        8.18       14.52      4.25 o
   4  13  13        5.30        9.90      7.39 o
  -5  14  13        3.21        8.53      3.45 o
  -4  14  13      132.53      128.53      7.48 o
  -3  14  13       24.61       23.75      4.93 o
  -2  14  13       31.70       33.16      4.19 o
  -1  14  13        4.79        8.71      3.06 o
   0  14  13       12.86        7.97      3.21 o
   1  14  13        2.83       -3.52      3.52 o
   2  14  13       39.94       45.99      5.88 o
   3  14  13        4.66        4.03      4.45 o
  -5  15  13       49.47       47.73      7.81 o
  -4  15  13       16.48       17.47      4.05 o
  -3  15  13       50.10       63.10      5.42 o
  -2  15  13        8.62       11.04      3.80 o
  -1  15  13        6.28       12.23      3.73 o
   0  15  13       40.13       46.99      4.71 o
   1  15  13      128.70      139.96      8.97 o
   2  15  13       30.21       36.51      5.49 o
   3  15  13        9.92       20.54      5.78 o
  -4  16  13        0.73        6.46      4.07 o
  -3  16  13       13.41        6.77      3.52 o
  -2  16  13        1.24        6.23      3.41 o
  -1  16  13        3.97        6.62      3.37 o
   0  16  13       26.23       21.44      5.03 o
   1  16  13       23.87       26.51      7.44 o
   2  16  13        2.26       10.40      4.26 o
  -4  17  13       35.02       39.83      7.32 o
  -3  17  13       23.50       34.45      4.90 o
  -2  17  13       21.70       28.87      6.12 o
  -1  17  13       12.17       12.32      3.75 o
   0  17  13       10.51        3.41      3.64 o
   1  17  13        1.47        6.22      4.38 o
   2  17  13       13.66       17.34     11.02 o
  -3  18  13        2.63       -7.21      7.21 o
  -2  18  13       46.28       47.31      6.04 o
  -1  18  13       59.34       66.23      5.77 o
   0  18  13        1.62        3.53     10.20 o
   1  18  13        1.29        8.60      6.99 o
  -2  19  13        2.01       -1.43      8.20 o
  -1  19  13        4.23       11.78      7.12 o
   0  19  13       42.22       35.75      8.96 o
  -7   0  14        1.06       -6.27      7.35 o
  -6   0  14       86.43       78.88     15.17 o
  -5   0  14      176.50      162.10     11.11 o
  -4   0  14       98.51       77.99      7.98 o
  -3   0  14       41.68       37.77      4.43 o
  -2   0  14      237.78      199.06     14.03 o
  -1   0  14      233.73      196.24      8.81 o
   0   0  14      348.06      311.69     11.20 o
   1   0  14        2.55        5.62      4.13 o
   2   0  14       38.45       37.55     11.67 o
   3   0  14       66.12       57.25      7.42 o
   4   0  14      171.92      194.90     12.71 o
  -7   1  14      201.58      221.45     19.85 o
  -6   1  14       44.36       36.63      6.31 o
  -5   1  14       77.12       75.23      5.04 o
  -4   1  14       15.92       16.82      3.09 o
  -3   1  14        0.29        1.71      2.44 o
  -2   1  14       39.18       39.30      3.17 o
  -1   1  14       38.35       30.33      2.99 o
   0   1  14        5.46       11.95      2.51 o
   1   1  14        7.86       11.77      3.25 o
   2   1  14       14.16       18.63      3.66 o
   3   1  14        0.32        3.89      3.28 o
   4   1  14        5.36       14.16      4.45 o
  -7   2  14        0.59       15.77     11.07 o
  -6   2  14       57.24       57.15      5.14 o
  -5   2  14       88.28       89.62      5.22 o
  -4   2  14      118.52      118.81      5.54 o
  -3   2  14       13.33       10.50      2.58 o
  -2   2  14       19.76       17.24      2.88 o
  -1   2  14       12.32       11.86      2.35 o
   0   2  14       75.16       73.89      4.10 o
   1   2  14      151.60      145.47      7.06 o
   2   2  14        0.00        6.62      3.10 o
   3   2  14       17.90       19.22      3.87 o
   4   2  14        0.60        4.46      4.88 o
   5   2  14        1.95        5.78      7.44 o
  -7   3  14        0.80       -6.72      6.72 o
  -6   3  14      105.83      120.76      6.87 o
  -5   3  14      136.90      134.87      6.15 o
  -4   3  14       29.02       30.92      3.55 o
  -3   3  14        0.41       -0.70      2.19 o
  -2   3  14       21.06       16.22      2.75 o
  -1   3  14      116.05      121.82      5.52 o
   0   3  14       45.95       63.30      4.33 o
   1   3  14      174.17      152.56      6.42 o
   2   3  14        1.57        9.73      3.42 o
   3   3  14        2.87        4.76      3.48 o
   4   3  14       25.82       30.49      6.82 o
   5   3  14       34.28       42.25     10.71 o
  -7   4  14        7.49       18.50      8.99 o
  -6   4  14       16.62       12.58      3.51 o
  -5   4  14        2.59       -0.10      2.67 o
  -4   4  14      167.74      177.74      6.91 o
  -3   4  14        4.05        3.99      2.53 o
  -2   4  14       40.47       31.34      4.33 o
  -1   4  14      128.20      118.34      5.52 o
   0   4  14        8.14        2.58      3.39 o
   1   4  14       13.71       20.06      4.08 o
   2   4  14       37.37       43.44      4.61 o
   3   4  14       13.93        8.60      3.51 o
   4   4  14        1.93        6.01      4.00 o
  -7   5  14        0.51        5.21      5.42 o
  -6   5  14        0.04        1.13      3.00 o
  -5   5  14        1.93       -2.53      2.53 o
  -4   5  14        9.45        7.91      2.86 o
  -3   5  14        1.08        0.12      2.37 o
  -2   5  14        2.29        4.66      2.48 o
  -1   5  14      127.69      129.49      5.79 o
   0   5  14      113.28      117.17      6.27 o
   1   5  14      151.97      126.96      6.74 o
   2   5  14       26.10       34.60      4.64 o
   3   5  14       63.49       80.60      7.01 o
   4   5  14        2.19        8.92      5.52 o
  -7   6  14        0.51        5.77      4.41 o
  -6   6  14        0.24       -2.73      2.73 o
  -5   6  14       18.15       24.09      3.50 o
  -4   6  14       10.42        9.53      3.85 o
  -3   6  14       26.79       22.39      3.22 o
  -2   6  14       72.75       75.57      4.71 o
  -1   6  14      121.51      112.13      5.51 o
   0   6  14       95.03      107.55      6.18 o
   1   6  14        0.41        2.03      3.37 o
   2   6  14        0.93       -3.15      3.15 o
   3   6  14        8.05        1.14      4.74 o
   4   6  14        1.13        0.58      4.78 o
  -6   7  14        5.74       15.48      3.70 o
  -5   7  14       42.75       46.40      4.73 o
  -4   7  14       17.35       17.59      4.26 o
  -3   7  14       14.86       20.52      3.11 o
  -2   7  14       30.38       41.02      3.69 o
  -1   7  14        2.38        9.43      3.21 o
   0   7  14        5.11       -2.59      2.59 o
   1   7  14        1.37        0.76      2.65 o
   2   7  14       25.02       22.85      9.13 o
   3   7  14        0.05        4.36      4.59 o
   4   7  14        9.08       12.26     11.63 o
  -6   8  14       14.92       15.43      4.30 o
  -5   8  14      156.69      154.41      7.76 o
  -4   8  14       17.25       30.93      3.62 o
  -3   8  14        6.32        2.17      2.62 o
  -2   8  14      107.73      103.42      5.42 o
  -1   8  14       15.20       18.23      3.29 o
   0   8  14       43.84       54.72      4.73 o
   1   8  14        6.73        6.71      3.02 o
   2   8  14        0.43        8.26      4.28 o
   3   8  14        0.10       -1.23      3.75 o
   4   8  14        8.79       21.10      8.20 o
  -6   9  14        0.01       -3.44      3.79 o
  -5   9  14       24.06       28.84      4.17 o
  -4   9  14       21.15       19.39      3.41 o
  -3   9  14       35.83       32.54      5.23 o
  -2   9  14       19.93       26.02      3.43 o
  -1   9  14        2.03        2.90      4.66 o
   0   9  14        0.02       -0.19      4.03 o
   1   9  14       11.53       12.38      3.09 o
   2   9  14        0.40        5.62      3.73 o
   3   9  14        5.85        8.41      4.44 o
   4   9  14       31.80       60.71     11.07 o
  -6  10  14        3.41        9.53      4.76 o
  -5  10  14       11.06       20.30      3.71 o
  -4  10  14        0.64        5.87      3.18 o
  -3  10  14        2.83        5.69      2.76 o
  -2  10  14        4.84        6.11      2.78 o
  -1  10  14        1.01        4.49      2.78 o
   0  10  14       18.38       23.07      4.85 o
   1  10  14       12.22       16.99      3.45 o
   2  10  14       35.36       45.29      5.56 o
   3  10  14       16.42       11.82      5.04 o
  -5  11  14       11.82       16.04      3.49 o
  -4  11  14       51.75       55.13      5.16 o
  -3  11  14       21.59       21.57      3.37 o
  -2  11  14       11.51        9.54      2.92 o
  -1  11  14       20.00       30.66      3.90 o
   0  11  14       43.64       58.98      5.02 o
   1  11  14       19.64       13.38      3.37 o
   2  11  14       16.16       20.63      4.70 o
   3  11  14        9.01        2.42      6.52 o
  -5  12  14        9.84       14.15      3.43 o
  -4  12  14       29.47       25.53      3.97 o
  -3  12  14        5.82        6.27      3.58 o
  -2  12  14       15.19        8.81      3.94 o
  -1  12  14       51.66       61.42      5.18 o
   0  12  14        0.01        7.70      3.05 o
   1  12  14       11.49       15.98      4.37 o
   2  12  14        1.05       -2.95      3.89 o
  -5  13  14       13.60       18.24      8.96 o
  -4  13  14        6.64       13.69      4.77 o
  -3  13  14        2.28        8.03      2.94 o
  -2  13  14       10.43       16.00      4.03 o
  -1  13  14       66.07       78.56      5.71 o
   0  13  14        0.42       -1.94      3.05 o
   1  13  14       58.65       67.15      6.69 o
   2  13  14       66.49       81.86      7.62 o
  -4  14  14        1.69        1.62      4.33 o
  -3  14  14       18.74       29.35      4.19 o
  -2  14  14        6.20        3.90      3.87 o
  -1  14  14       74.21       84.67      6.04 o
   0  14  14       44.54       68.73      5.60 o
   1  14  14        1.48        2.05      4.14 o
   2  14  14       66.10       80.70      9.44 o
  -4  15  14       50.05       74.10     11.74 o
  -3  15  14       12.46       19.47      4.05 o
  -2  15  14       84.40      103.28      6.64 o
  -1  15  14        5.37        3.77      4.71 o
   0  15  14        0.13       -3.59      5.60 o
   1  15  14       28.64       33.41      5.60 o
   2  15  14       16.14       25.63     10.44 o
  -4  16  14        3.59       16.22      8.15 o
  -3  16  14        4.67        7.57      7.17 o
  -2  16  14        1.05        4.67      3.39 o
  -1  16  14        4.25       10.65      3.77 o
   0  16  14      161.68      188.16     10.59 o
   1  16  14       85.98       97.85     15.86 o
  -2  17  14       24.34       44.08      9.95 o
  -1  17  14        0.08        6.83      5.13 o
   0  17  14       10.15       24.15      7.97 o
  -1  18  14       57.90       69.85     12.01 o
  -6   1  15      113.52      117.86      7.24 o
  -5   1  15       44.40       54.86      5.06 o
  -4   1  15       62.33       60.36      5.08 o
  -3   1  15        0.30        3.99      2.51 o
  -2   1  15       59.75       54.80      4.16 o
  -1   1  15        7.25        2.68      2.59 o
   0   1  15       45.95       50.70      4.14 o
   1   1  15        0.51        7.84      3.31 o
   2   1  15        0.00       -2.62      3.34 o
   3   1  15        6.91        8.76      3.85 o
   4   1  15        0.86        7.36      4.49 o
  -6   2  15       78.47       80.65      5.32 o
  -5   2  15        9.41        9.97      5.04 o
  -4   2  15       13.63       15.06      3.13 o
  -3   2  15        2.77        2.38      3.04 o
  -2   2  15        0.01        3.75      2.48 o
  -1   2  15        0.73       -2.54      2.54 o
   0   2  15        3.50       -1.84      2.41 o
   1   2  15       16.81       17.09      3.74 o
   2   2  15       11.49       11.00      4.15 o
   3   2  15        0.04        5.99      3.75 o
   4   2  15        9.02        6.15      4.38 o
  -6   3  15       59.33       68.53      6.55 o
  -5   3  15        1.42       -2.67      2.92 o
  -4   3  15       44.24       32.60      3.25 o
  -3   3  15        0.00        1.31      2.37 o
  -2   3  15       89.29       91.22      5.18 o
  -1   3  15       26.41       11.49      2.93 o
   0   3  15       27.79       40.51      4.30 o
   1   3  15       10.84        8.62      3.68 o
   2   3  15        0.77        4.42      6.35 o
   3   3  15        5.22        7.44      3.75 o
   4   3  15        0.37       -0.14      9.41 o
  -6   4  15       36.27       47.40      4.61 o
  -5   4  15       63.88       60.38      4.69 o
  -4   4  15       63.21       58.22      4.40 o
  -3   4  15       30.02       23.18      3.40 o
  -2   4  15        0.02       -2.42      2.61 o
  -1   4  15       14.78       14.53      2.94 o
   0   4  15       50.75       48.14      4.34 o
   1   4  15        9.75        3.88      6.07 o
   2   4  15        9.92       15.62      4.37 o
   3   4  15        0.49        0.71      4.11 o
   4   4  15        5.85        7.81      5.37 o
  -6   5  15       53.86       54.05      4.98 o
  -5   5  15       41.58       44.03      4.18 o
  -4   5  15       18.95       16.08      3.20 o
  -3   5  15       80.65       87.27      5.18 o
  -2   5  15        7.30        3.53      2.52 o
  -1   5  15        3.71        2.55      2.64 o
   0   5  15       20.25       20.53      3.63 o
   1   5  15        8.97       14.30      3.90 o
   2   5  15        6.33       11.45      4.01 o
   3   5  15        0.02        3.23      4.88 o
   4   5  15        5.36        5.78      8.06 o
  -6   6  15        0.13       10.49      4.64 o
  -5   6  15       83.77       85.28      6.74 o
  -4   6  15        0.06       -0.46      2.64 o
  -3   6  15       22.76       29.31      4.43 o
  -2   6  15      140.73      141.54      7.01 o
  -1   6  15        2.73        5.95      2.88 o
   0   6  15        7.55        6.59      3.65 o
   1   6  15       43.23       50.42      4.88 o
   2   6  15        2.59        1.27      5.00 o
   3   6  15        6.72       13.85      5.57 o
  -6   7  15       22.82       23.43      6.99 o
  -5   7  15        2.00        6.47      4.28 o
  -4   7  15       98.25      107.56      5.76 o
  -3   7  15       90.06       97.06      5.52 o
  -2   7  15        0.00        2.82      2.52 o
  -1   7  15        5.70        9.20      3.18 o
   0   7  15        0.60        2.87      4.18 o
   1   7  15        2.62        8.91      5.90 o
   2   7  15        0.03       -0.60      3.35 o
   3   7  15        0.44        9.16      6.65 o
  -6   8  15        7.62        1.16      5.38 o
  -5   8  15       10.97       16.48      4.02 o
  -4   8  15        7.23        9.27      3.18 o
  -3   8  15        3.87        9.72      3.59 o
  -2   8  15       21.33       22.48      3.29 o
  -1   8  15        3.50        4.95      3.59 o
   0   8  15        0.39        4.18      3.04 o
   1   8  15       37.47       34.38      4.24 o
   2   8  15        5.22       11.68      5.04 o
   3   8  15        2.08        8.88      5.06 o
  -5   9  15        0.60        7.44      3.23 o
  -4   9  15       37.10       37.63      4.03 o
  -3   9  15       29.51       36.64      3.84 o
  -2   9  15        0.03        3.82      2.77 o
  -1   9  15        6.37       16.40      3.40 o
   0   9  15        0.56        6.30      4.00 o
   1   9  15        1.65        6.65      2.99 o
   2   9  15        0.85        7.75      4.62 o
  -5  10  15        7.10        9.87      4.31 o
  -4  10  15        3.04        7.56      3.52 o
  -3  10  15        1.78        8.76      3.29 o
  -2  10  15       16.21       30.12      5.09 o
  -1  10  15        0.28        3.54      7.11 o
   0  10  15        7.12       14.25      4.97 o
   1  10  15       11.36       20.50      3.84 o
   2  10  15       51.90       82.32      8.59 o
  -4  11  15        4.42       10.93      3.37 o
  -3  11  15       68.42       78.88      5.21 o
  -2  11  15       10.62       11.95      4.59 o
  -1  11  15        2.71        4.68      3.15 o
   0  11  15       34.20       47.50      4.72 o
   1  11  15       10.22        6.57      3.98 o
   2  11  15        0.14       -4.42      4.42 o
  -4  12  15       17.11       17.10      6.64 o
  -3  12  15        0.57       -1.80      2.81 o
  -2  12  15        2.73        1.58      3.24 o
  -1  12  15        4.32        6.60      3.26 o
   0  12  15       15.96       25.55      5.56 o
   1  12  15       28.78       38.55      5.52 o
   2  12  15        3.48        2.64      8.65 o
  -4  13  15        9.30       22.89      8.15 o
  -3  13  15        0.09        3.42      5.66 o
  -2  13  15        0.08        1.41      3.28 o
  -1  13  15       14.01       16.85      3.74 o
   0  13  15       49.15       52.52      5.97 o
   1  13  15        0.00       -0.95      3.67 o
   2  13  15        3.69        2.02     10.30 o
  -4  14  15       28.48       27.33      9.32 o
  -3  14  15        0.01        7.21      7.53 o
  -2  14  15        0.09        1.99      3.20 o
  -1  14  15       17.12       26.28      7.43 o
   0  14  15        0.65        0.21      4.35 o
   1  14  15        4.18        1.75      9.05 o
  -2  15  15       17.74       22.81      5.95 o
  -1  15  15        8.06       13.74      5.70 o
  -2  16  15        0.09        4.52      6.99 o
  -1  16  15        7.52       10.53      5.54 o
  -6   0  16        0.78        4.44      6.54 o
  -5   0  16        6.31       10.80      5.24 o
  -4   0  16       91.32      107.76      9.84 o
  -3   0  16       27.56       22.04      5.24 o
  -2   0  16       46.09       48.85      6.78 o
  -1   0  16        0.29       11.82      3.62 o
   0   0  16        0.91        5.01      4.65 o
   1   0  16        0.02        9.53      5.32 o
   2   0  16        6.27        4.24      5.28 o
   3   0  16       21.78       14.20      5.95 o
  -6   1  16        3.90       19.95      5.43 o
  -5   1  16        4.99        8.45      3.41 o
  -4   1  16        3.43        9.56      3.62 o
  -3   1  16        0.34       -1.36      2.89 o
  -2   1  16       20.32       23.51      3.36 o
  -1   1  16        6.50        6.49      3.96 o
   0   1  16        1.17        5.14      3.26 o
   1   1  16       18.56       29.83      4.42 o
   2   1  16        4.53        5.43      4.42 o
   3   1  16        0.40       -1.74      3.66 o
  -6   2  16       19.35       26.71      5.77 o
  -5   2  16        1.57        0.01      3.50 o
  -4   2  16        5.48       20.38      3.91 o
  -3   2  16       43.30       42.50      5.39 o
  -2   2  16        0.34        1.96      2.62 o
  -1   2  16        3.32        3.58      2.67 o
   0   2  16        0.07       -3.42      3.42 o
   1   2  16        6.90       14.28      4.44 o
   2   2  16       45.91       53.49      5.39 o
   3   2  16        3.85        4.28      3.79 o
  -5   3  16       56.05       57.03      5.39 o
  -4   3  16        0.02       -1.96      2.52 o
  -3   3  16        3.42        3.00      2.73 o
  -2   3  16       19.73       25.73      3.48 o
  -1   3  16       44.78       34.30      4.32 o
   0   3  16        0.52       -0.47      3.11 o
   1   3  16       22.27       20.61      4.65 o
   2   3  16        4.33        2.18      4.06 o
   3   3  16        0.41        2.17      4.64 o
  -5   4  16        9.12       14.75      3.38 o
  -4   4  16        7.60        1.58      4.07 o
  -3   4  16       72.35       81.09      5.50 o
  -2   4  16        6.52        3.97      2.78 o
  -1   4  16       41.44       60.51      5.05 o
   0   4  16        0.06        6.33      3.21 o
   1   4  16        0.18        0.78      6.66 o
   2   4  16       13.12        6.77      4.40 o
   3   4  16        0.88        8.20      7.62 o
  -5   5  16        8.02       11.77      4.02 o
  -4   5  16        3.07        2.63      3.59 o
  -3   5  16       82.21       90.20      5.45 o
  -2   5  16        0.66        5.40      2.73 o
  -1   5  16       12.95        7.93      3.34 o
   0   5  16       21.55       25.99      3.95 o
   1   5  16       29.18       31.43      4.91 o
   2   5  16       15.85       11.58      4.52 o
  -5   6  16        7.62        4.48      5.96 o
  -4   6  16        9.83        9.02      3.12 o
  -3   6  16       46.64       47.60      5.00 o
  -2   6  16       40.98       41.62      6.00 o
  -1   6  16        8.33        1.63      3.01 o
   0   6  16       15.17       14.55      3.68 o
   1   6  16        1.74        2.73      3.68 o
   2   6  16        5.47       10.52      4.28 o
  -5   7  16        2.75        4.75      5.73 o
  -4   7  16       49.49       53.64      5.32 o
  -3   7  16        2.91        0.78      2.74 o
  -2   7  16        1.08        0.99      2.77 o
  -1   7  16        6.71        5.77      3.25 o
   0   7  16        2.98        1.54      3.42 o
   1   7  16        0.44        1.39      3.56 o
   2   7  16       25.63       47.60      7.26 o
  -5   8  16       60.89       67.34     10.08 o
  -4   8  16       37.05       42.85      4.31 o
  -3   8  16        5.63       10.97      4.12 o
  -2   8  16        0.65        1.39      3.25 o
  -1   8  16        3.95        5.58      3.27 o
   0   8  16        7.36       15.00      3.79 o
   1   8  16       14.95       12.38      3.86 o
  -4   9  16       48.30       58.11      6.10 o
  -3   9  16       10.38       16.58      3.40 o
  -2   9  16       28.46       35.56      4.39 o
  -1   9  16        4.05        7.88      4.27 o
   0   9  16       16.78       26.35      3.95 o
   1   9  16        0.01        1.07      5.04 o
  -4  10  16       12.68       15.56      4.89 o
  -3  10  16        0.30       -1.84      5.26 o
  -2  10  16       11.03       20.44      4.13 o
  -1  10  16        0.11        5.82      4.29 o
   0  10  16        0.11       -0.11      3.08 o
   1  10  16        5.15        8.54      4.20 o
  -4  11  16        0.02       -6.63      6.63 o
  -3  11  16        1.66        9.35      4.35 o
  -2  11  16       24.98       47.57      5.02 o
  -1  11  16       19.81       18.26      3.75 o
   0  11  16       35.24       44.70      5.34 o
   1  11  16        0.81        5.73      8.96 o
  -3  12  16      129.95      134.94     15.01 o
  -2  12  16       16.09       26.78      6.37 o
  -1  12  16        4.11        6.75      3.67 o
   0  12  16        4.99        1.88      5.22 o
   1  12  16        0.11       20.34      9.90 o
  -2  13  16       10.84       12.62      5.63 o
  -1  13  16        2.17       -0.09      8.67 o
   0  13  16        2.57        4.70      7.17 o
  -4   1  17       22.91       43.80      4.94 o
  -3   1  17        1.77        6.24      3.54 o
  -2   1  17        1.51        3.93      3.18 o
  -1   1  17        0.02        4.92      3.22 o
   0   1  17        3.05        0.12      4.61 o
   1   1  17        1.29        6.00      8.23 o
   2   1  17        0.02        2.87      3.79 o
  -5   2  17       17.98       -5.42      7.26 o
  -4   2  17        1.46       -3.67      6.05 o
  -3   2  17       10.35        6.27      4.24 o
  -2   2  17        0.04        4.11      2.79 o
  -1   2  17       23.05       32.33      4.49 o
   0   2  17        9.83       14.96      5.52 o
   1   2  17        0.29        5.64      6.31 o
   2   2  17        1.26       -3.53      5.18 o
  -4   3  17        2.09        3.87      6.22 o
  -3   3  17        1.70        9.31      3.22 o
  -2   3  17       10.57       15.11      3.18 o
  -1   3  17       12.76        7.21      5.83 o
   0   3  17       21.65       27.44      4.67 o
   1   3  17        3.89        3.83      6.35 o
   2   3  17        0.01       12.54      5.79 o
  -4   4  17        1.11        4.79      7.26 o
  -3   4  17        0.00        5.05      5.16 o
  -2   4  17        1.39        1.07      2.93 o
  -1   4  17        0.51        3.06      3.28 o
   0   4  17       18.31        4.67      5.66 o
   1   4  17       22.68       20.74      5.02 o
   2   4  17       15.26       35.17      9.90 o
  -4   5  17        0.82       -1.00      4.06 o
  -3   5  17        1.76        3.81      3.08 o
  -2   5  17        0.16       -1.83      2.85 o
  -1   5  17       10.20       17.24      3.98 o
   0   5  17       62.09       83.73      6.28 o
   1   5  17       12.50       13.98     11.36 o
  -4   6  17        0.16        9.69      5.87 o
  -3   6  17        5.99        6.31      5.31 o
  -2   6  17       14.45       27.73      4.38 o
  -1   6  17        5.25       15.80      3.86 o
   0   6  17       26.70       44.83      5.03 o
   1   6  17        1.44        0.05      4.62 o
  -4   7  17       11.00       14.45      9.26 o
  -3   7  17       18.08       26.30      4.34 o
  -2   7  17        0.98        0.28      5.43 o
  -1   7  17        2.48        8.16      3.55 o
   0   7  17        0.02       -3.16      4.71 o
   1   7  17        1.54       -0.09      6.77 o
  -3   8  17        0.23        5.90      5.24 o
  -2   8  17        4.30       10.83      3.76 o
  -1   8  17        2.76        0.66      4.28 o
   0   8  17        0.00       -1.81      3.92 o
   1   8  17        1.33       -5.78      5.78 o
  -3   9  17        0.49       17.76      5.82 o
  -2   9  17        4.25        8.52      4.33 o
  -1   9  17       12.36       13.24      4.67 o
   0   9  17        0.98       -3.02      6.41 o
  -1  10  17        0.04       -1.39      6.45 o
   0  10  17       40.57       59.85     10.75 o
  -3   0  18        1.90       -7.35      7.35 o
  -2   0  18        6.85        0.13      7.89 o
  -3   1  18        4.13        7.66      8.51 o
  -2   1  18        8.55       13.85      5.96 o
  -3   2  18       13.99       29.75      9.54 o
  -2   2  18        4.57        8.66      5.73 o
  -1   2  18        0.71        9.23      8.69 o
   0   2  18        1.98        3.72      6.99 o
  -3   3  18        2.09        6.99      8.02 o
  -2   3  18        2.87       10.45      6.08 o
  -1   3  18       26.79       36.34      8.56 o
   0   3  18        0.18       11.92      7.57 o
  -3   4  18        1.80        1.93      8.06 o
  -2   4  18       20.03       16.07      5.91 o
  -1   4  18        6.43        6.27      5.62 o
   0   4  18       21.17       15.59      8.42 o
  -2   5  18       54.16       50.58     10.08 o
  -1   5  18        0.00       11.26      5.54 o
  -2   6  18       10.88       19.22      7.80 o
 
